# Supplementary material for: Ethyl Acetate Fraction of Aqueous Extract of Lentinula edodes Inhibits Osteoclastogenesis by Suppressing NFATc1 Expression
Source: Int J Mol Sci. 2020 Feb 17;21(4):1347. doi: 10.3390/ijms21041347 (PMC7072883; doi:10.3390/ijms21041347)
Supplement: Supplementary file 1 [file ijms-21-01347-s001.zip]

Archive with 3 entries (3 files):
- Supplementary Figures.docx
- Supplementary Table I. K-means clustering of 4,740 differentially expressed genes (DEGs).xlsx
- Supplementary Table II. List of affected genes by LEA treatment.xlsx
