# Supplementary material for: Ethyl Acetate Fraction of Aqueous Extract of Lentinula edodes Inhibits Osteoclastogenesis by Suppressing NFATc1 Expression
Source: Int J Mol Sci. 2020 Feb 17;21(4):1347. doi: 10.3390/ijms21041347 (PMC7072883; doi:10.3390/ijms21041347)
Supplement: Supplementary file 1 [file ijms-21-01347-s001.zip › Supplementary Table I. K-means clustering of 4,740 differentially expressed genes (DEGs).xlsx]

## Sheet: cluster
Gene symbol	k-mean clusters	No RANKL_rep1 (FPKM)	No RANKL_rep2 (FPKM)	RANKL_rep1 (FPKM)	RANKL_rep2 (FPKM)	RANKL+LEA_rep1 (FPKM)	RANKL+LEA_rep2 (FPKM)
Tpm2	1	0.26	0.35	2.29	2.22	1.04	1.19
Zfp697	1	0.12	0.08	0.8	0.46	0.3	0.33
Tspan5	1	5.01	4.94	11.69	10.08	7.7	7.59
Otud7b	1	5.16	4.7	10.88	9.97	7.37	7.92
Speg	1	4.88	5.62	20.14	14.67	9.9	9.89
Plcl1	1	0.08	0.11	0.33	0.3	0.15	0.15
Apbb1	1	0.62	0.59	15.19	14.15	6.31	7.65
2310061I04Rik	1	7.65	6.91	19.45	17.29	12.49	13.65
Rilpl1	1	2.57	2.35	10.04	8.1	4.87	5.17
4632404H12Rik	1	0.38	0.48	0.95	0.9	0.62	0.55
Patj	1	0.12	0.04	0.3	0.31	0.23	0.12
Ckb	1	366.6	369.19	1982.8	1697.92	899.94	895.37
Dusp8	1	0.06	0.13	0.31	0.23	0.1	0.12
Mief1	1	7	7.89	17.99	16.51	11.13	12.75
Ttyh2	1	8.72	8.69	22.54	21.35	12.74	14.26
Coq7	1	12.44	15.49	32.37	33.67	22.97	21.7
Kcp	1	0.02	0.02	0.17	0.18	0.1	0.05
Srgap1	1	0	0	0.17	0.09	0.04	0.05
Usp11	1	0.8	0.79	1.71	1.52	1.23	0.98
Gfpt2	1	0.06	0.06	0.62	0.45	0.22	0.13
Plekhg5	1	1.22	1.39	6.56	5.65	2.42	3.25
Mapk4	1	0.01	0.01	0.67	0.44	0.25	0.22
Git1	1	16.65	14.9	46.87	40.89	26.85	31.7
Ntn1	1	0.01	0.04	0.16	0.12	0.07	0.07
Zfp507	1	0.02	0	0.39	0.35	0.09	0.18
Fbln7	1	0	0	0.23	0.33	0.17	0.06
Jup	1	0.97	1	2.26	1.86	1.18	1.51
Traf4	1	0.45	0.25	0.88	0.87	0.52	0.58
Gstt1	1	0.2	0.04	3.6	3.27	1.87	0.96
St8sia6	1	0.04	0.01	2.49	2.46	0.97	1.31
Bcas1	1	0.07	0.17	0.42	0.4	0.27	0.14
Col15a1	1	0.08	0.05	1.56	1.25	0.7	0.8
Ppif	1	4.14	2.88	20.55	16.38	10.34	11.73
Mknk2	1	35.97	36.65	82.65	69.8	54.7	56.82
Cnn2	1	7.37	4.88	13.26	13.4	6.52	7.82
Vegfa	1	1.65	1.28	4.45	4.38	2.77	2.87
Prkch	1	14.28	16.37	34.22	29.94	22.28	21.85
Celf3	1	0.41	0.31	1.48	1.59	0.63	0.94
Dtx2	1	4.49	4.59	10.38	9.28	6.77	7.5
Slc14a2	1	0	0	2.68	2.33	1.16	0.93
Fgfrl1	1	1.28	1.17	2.36	2.81	1.23	1.59
Fbxl16	1	0.62	0.3	3.13	2.91	1.27	1.32
Akr1c18	1	0	0	24.59	18.13	7.58	6.39
Fam102a	1	9.31	8.49	79.66	69.02	41.83	41.93
Ankrd6	1	0.06	0.04	0.29	0.38	0.19	0.14
Cdon	1	0.12	0.14	0.34	0.37	0.2	0.23
Capn6	1	0.01	0	0.54	0.59	0.25	0.15
Stk11ip	1	6.2	7.12	18.19	16.13	11.57	10.63
Plpp1	1	3.64	3.92	23.55	20.27	12.83	12.26
Btbd11	1	0.03	0.02	3.04	2.43	1.03	1
Mapk6	1	22.26	22.37	50.28	46.18	35.63	34.59
Slc25a43	1	2.42	2.55	7.98	7.38	5.2	4.93
Fam83h	1	0.51	0.32	1.04	0.87	0.64	0.65
Ocstamp	1	0.23	0.19	84.85	76.73	40	37.94
Diras1	1	0	0	0.43	0.38	0.1	0.15
Cd5	1	0.07	0.01	3.18	2.42	1.14	1.32
Ablim1	1	0	0	1.73	1.38	0.7	0.72
Nub1	1	24.2	24.35	51.81	47.29	35.91	37.33
Coq8a	1	1.32	1.12	64.04	56.63	29.37	24.08
Cadm3	1	0	0	0.33	0.3	0.08	0.14
Cfap161	1	0	0	0.46	0.54	0.18	0.19
Camk2a	1	0.09	0.06	3	2.72	1.53	1.43
Lpin3	1	0	0.03	0.3	0.49	0.09	0.1
Car2	1	0	0.07	96.8	94.25	36.28	35.62
Lnx2	1	2.65	2.35	17.44	15.47	10.01	9.11
Six1	1	0.01	0.01	0.27	0.14	0.07	0.12
Corin	1	0.03	0.07	0.81	0.7	0.31	0.34
Epn2	1	0.53	0.58	5.81	5.4	2.7	2.45
4930562F07Rik	1	0.22	0.19	5.72	5.4	2.94	2.64
Grb10	1	0.1	0.12	0.64	0.62	0.35	0.25
Rph3al	1	0	0	0.3	0.28	0.15	0.13
Cox7a1	1	4.66	5.75	12.74	11.98	8.89	7.51
0610040F04Rik	1	0.16	0.08	5.44	4.15	2.2	2.33
4930556M19Rik	1	0.19	0.11	1.72	1.28	0.81	0.65
Gm7694	1	0.74	0.46	4.01	3.53	1.91	2.32
Napepld	1	2.66	2.76	6.02	4.93	3.81	3.8
Lrrc2	1	0.12	0.05	0.44	0.35	0.14	0.24
Csrnp1	1	1.46	1.21	7.13	6.08	3.69	4.18
Cystm1	1	0.21	0.49	2.77	1.9	0.57	0.79
Scd2	1	19.85	22.08	43.43	37.77	13.58	14.84
Ccdc88c	1	0.11	0.05	0.56	0.44	0.09	0.25
Cplx2	1	0.11	0.1	1.24	1.17	0.51	0.7
Stfa2l1	1	0	0	0.26	0.84	0	0
Tiam2	1	0.46	0.32	2.44	2	1.25	1.35
Slc4a2	1	25.3	22.94	127.42	112.76	62.68	70.31
Card14	1	2.42	2.86	6.32	6.36	2.81	3
Tspan7	1	0	0	6.9	5.38	2.95	2.21
Adgrg2	1	0	0	0.15	0.15	0.07	0.06
Mul1	1	5.19	4.95	12.02	11.05	8.44	7.86
Zswim5	1	0.03	0.05	0.86	0.93	0.38	0.39
Cpne8	1	1.15	1.19	1.93	1.68	1.09	0.7
Pcdh9	1	0.01	0.01	2.92	2.68	1.38	1.38
Pls1	1	0	0	0.83	0.84	0.28	0.26
Hist2h3c2	1	0.19	0.1	1.2	0.97	0.45	0.5
Rassf8	1	4.19	3.35	14.08	12.97	8.3	8.66
Clic5	1	0.02	0	1.55	1.23	0.52	0.62
Ephx2	1	0	0	5.45	4.8	2.69	2.56
Gm5475	1	0	0	0.17	0.15	0.04	0.04
Gpr176	1	0.68	0.99	1.16	0.85	0.47	0.43
Fam107a	1	0.02	0.01	0.44	0.26	0.13	0.14
Angpt2	1	0.55	0.5	3.84	3.42	1.93	1.43
Sidt1	1	0	0	0.03	0.08	0	0
Kidins220	1	17.69	17.46	43.22	39.83	30.2	29.47
Chst11	1	0.65	0.47	6.1	5.33	2.45	2.58
Acsl3	1	5.66	6.28	9.93	8.95	4.52	4.25
Dclk1	1	0.01	0	0.32	0.5	0.09	0.06
Mir99ahg	1	0.58	0.57	1.25	1.15	0.48	0.7
Supt3	1	4.74	5.81	12.19	12.37	8.53	7.83
Scin	1	0.56	0.46	46.81	42.68	20.92	21.52
2010320M18Rik	1	1.75	2.28	6.31	6.29	4.02	3.82
Adgra3	1	0.45	0.55	4.98	4.01	2.29	2.45
Bok	1	0.05	0.03	1.11	0.69	0.4	0.42
Spint1	1	0	0.04	1.57	1.27	0.61	0.71
Slc37a2	1	54.99	54.48	190.38	174.31	114.13	107.58
4833415N18Rik	1	0.04	0	9.45	6.24	3.23	2.53
Gm6416	1	0	0	0.5	0.51	0.1	0.2
Mcrip2	1	7.49	7.06	22.81	24.07	13.91	14.56
St5	1	0.22	0.33	9.73	8.63	3.89	4.16
Efnb1	1	1.13	1.03	4.93	4.32	2.96	2.69
Rilpl2	1	13.57	15.9	84.25	73.88	47.65	45.73
Aldh4a1	1	4.91	5.03	13.79	10.1	7.64	6.53
F3	1	0.02	0.07	0.63	0.32	0.21	0.06
Nudt22	1	5.69	6.94	47.16	43.93	23.57	26.02
Ccser1	1	0	0	0.44	0.38	0.15	0.17
Il34	1	0.02	0	0.85	0.76	0.34	0.37
Fam19a3	1	0.07	0.06	0.6	0.41	0.22	0.39
Satb2	1	0.19	0.23	0.62	0.42	0.25	0.45
Map4k4	1	22.72	20.82	44.76	42.8	29.66	31.42
Tfpi2	1	0.11	0.03	2.08	2.53	1.01	0.96
Magix	1	0.05	0.08	0.42	0.41	0.12	0.19
Nat6	1	6.87	6.45	18.2	15	10.42	11.73
Kbtbd11	1	0.2	0.12	12.67	10.07	5.32	4.54
Cd200	1	0.01	0	38.68	32.64	18.77	16.03
Ank	1	27.15	28.02	88.29	76.21	54.64	53.49
Mras	1	0.29	0.52	2.66	2.27	1.35	1.4
Adora2a	1	0.04	0.09	0.59	0.25	0.09	0.29
St6galnac4	1	7.73	7.55	26.24	23.79	12.77	14.68
Uqcrc1	1	111.01	105.21	224.36	231.93	148.27	156.04
2010300C02Rik	1	0.11	0.13	0.52	0.36	0.22	0.25
Aco2	1	77.85	80.08	287.44	263.14	177.92	169.2
Lpcat1	1	13.81	14.75	82.02	71.44	46.29	47.22
Qprt	1	0	0	0.23	0.31	0.05	0.03
Ptges2	1	5.97	6.07	12.78	12.65	8.78	9.11
1700088E04Rik	1	3.49	2.84	12.1	10.05	6.53	7.45
Sh3pxd2a	1	6.33	5.49	12.27	12.87	7.42	9.44
Serpine2	1	0.17	0.2	3.35	3.07	1.49	1.05
Fam110b	1	1.87	2.23	4.95	3.4	2.54	1.86
Rab38	1	0.11	0.18	17.88	16.08	9.29	7.62
Ghr	1	0.03	0.03	2.93	2.41	1.26	1.36
Fahd1	1	3.84	3.89	14.82	11.72	7.84	6.29
Sphk1	1	0.02	0	6.64	5.74	2.25	2.73
Tspan10	1	0.02	0.02	0.38	0.36	0.08	0.22
Acad10	1	0.86	1.09	4.58	4.44	2.19	2.27
Clu	1	0	0	0.15	0.11	0	0.07
Ndst1	1	8.61	8.16	35.66	33.98	18.99	22.28
Mmp9	1	12.27	12.58	2456.09	2255.29	905.36	1008.12
Ppm1j	1	1.18	1.05	6.29	4.76	2.62	2.7
Ifnlr1	1	0	0	0.09	0.1	0.01	0.05
Fam198b	1	2.53	2.6	10.13	9.35	5.82	5.96
Prss46	1	0	0	0.77	0.54	0.18	0.35
Arsb	1	50.36	57.95	124.92	103.97	67.05	63.09
Map7	1	0.05	0.04	0.34	0.3	0.16	0.15
Cttn	1	0.24	0.26	9.54	8.12	4.61	3.9
Siglec15	1	0.06	0.08	32.41	28.23	14.61	13.83
Ptprk	1	0.08	0.04	0.5	0.65	0.22	0.24
Galnt15	1	0	0	0.1	0.08	0.03	0.04
Hist2h3c1	1	0.19	0.09	1.17	0.95	0.44	0.49
Rac2	1	49.13	53.83	191.8	163.78	108.55	106.73
Acaa2	1	24.56	23.86	65.61	60.54	45.29	40.47
Proser2	1	0	0.01	1.48	1.31	0.49	0.6
Synpo2	1	0.01	0	0.37	0.33	0.06	0.06
S1pr3	1	0.03	0.03	0.26	0.3	0.14	0.1
Atf7ip2	1	0	0.14	1.23	0.87	0.38	0.64
Slc12a5	1	0.51	0.43	1.52	1.3	0.71	1
Ppm1e	1	0.26	0.19	0.66	0.64	0.31	0.46
Atp5g1	1	90.77	92	191.14	188.38	137.65	136
Fhl2	1	0.01	0.09	0.67	0.34	0.16	0.22
Mir5114	1	22.35	29.68	65.99	37.37	16.73	21.84
Dtx4	1	20.29	18.34	50.8	47.75	30.21	32.91
Trp53inp2	1	9.35	9.46	21.85	20.01	12.14	14.45
Arhgap28	1	0.03	0.02	0.59	0.61	0.24	0.19
Klf5	1	0.07	0.02	0.52	0.35	0.15	0.15
Fam57b	1	0.05	0.05	2.04	1.71	0.81	0.94
Calcr	1	0	0	23.98	21.87	12.47	10.05
Galnt6	1	8.8	8.82	30.85	28.79	16.76	16.47
Ttll11	1	0.02	0.06	0.46	0.5	0.23	0.14
Prss36	1	0.17	0.23	0.79	0.74	0.27	0.37
Dchs1	1	0.2	0.1	0.43	0.41	0.25	0.31
2200002J24Rik	1	0	0	0.62	0.86	0.31	0.2
Tln2	1	0.21	0.17	0.46	0.35	0.22	0.33
Tubb6	1	56.16	59.56	222.66	201.77	127.7	127.02
Ppp1r27	1	0	0.08	0.95	0.67	0.27	0.42
Frat2	1	0.86	0.83	2.04	1.83	1.26	1.19
Letm1	1	13.83	14.55	37.63	36.11	22.64	25.22
Pstpip1	1	27.05	26.1	139.22	144.79	73.72	81.93
Dedd2	1	4.84	4.59	18.06	15.22	9.15	8.31
Hyal1	1	1.95	1.88	12.37	8.81	5.79	5.83
Gja1	1	1.13	1.17	2.81	2.45	1.13	1.38
Lpar2	1	0.11	0.1	0.48	0.31	0.18	0.16
Zbtb10	1	0.09	0.15	1.73	1.85	0.81	0.9
Rdh13	1	2.43	2.5	11.2	9.23	6.19	4.97
Rhou	1	0.17	0.06	4.82	4.18	1.98	1.89
Mgam	1	0.03	0.01	0.18	0.17	0.1	0.05
Dnmt3a	1	15.51	15.03	53.26	51.63	30.61	34.41
Rbpms2	1	0.02	0.12	1.24	0.71	0.28	0.49
Vcl	1	5.76	5.54	33.83	30.13	18.5	18.71
Tm4sf19	1	0.54	0.65	73.79	61.46	30.42	29.07
4930523C07Rik	1	0.34	0.4	7.07	5.99	3.49	2.85
Trim54	1	0	0	2.82	2.85	1.22	0.99
Slc6a17	1	0	0.01	1.28	1.19	0.44	0.59
Adcy3	1	2.26	2.1	34.41	33.31	16.44	19.72
Slc9b2	1	0.57	0.47	154.62	148.67	84.78	78.7
Cgnl1	1	3.86	3.68	19.24	18.18	11.66	12.94
Cnksr2	1	0	0	0.22	0.31	0.09	0.17
Fosl2	1	6.65	6.11	102.13	102.77	54.97	66.86
Crybg3	1	3.95	4.39	12.4	13.5	8.66	10.07
Dusp14	1	0.01	0.06	0.52	0.8	0.32	0.22
4933413J09Rik	1	0	0.01	0.23	0.22	0.08	0.14
Tomm40	1	36.24	35.01	82.58	83.45	58.87	63.13
Micall1	1	4.24	3.84	13.73	11.54	7.91	9.39
2810025M15Rik	1	6.6	6.41	47.88	53.59	31.12	29
Snai1	1	0	0.06	0.18	0.5	0.16	0.1
Klhl24	1	7.39	7.94	20.36	22.87	16.04	15.69
Slco5a1	1	0.01	0	0.19	0.19	0.1	0.14
Tst	1	0.54	0.81	3.49	3.3	2.11	1.99
Hip1r	1	0.33	0.14	0.65	0.68	0.44	0.55
Krt7	1	0	0	2.08	2.62	1.46	1.01
Fam189a2	1	0	0	0.1	0.15	0.07	0.08
Phlpp1	1	2.04	2.54	4.73	4.39	3.09	4.04
Upp1	1	0	0.17	3.99	4.5	2.5	2.28
Ankrd13b	1	2.93	1.96	20.57	19.6	11.79	13.59
Ly75	1	0.04	0.02	0.16	0.19	0.11	0.12
Cluh	1	18.78	17.3	54.63	50.34	33.82	39.51
Slc5a10	1	0	0	0.19	0.25	0.14	0.14
Bcl2l15	1	0.06	0	4.89	5.13	2.57	2.62
1700018L02Rik	1	2.49	2.38	5.68	5.45	3.64	4.53
Cyp2s1	1	0.06	0.05	19.54	17.79	9.47	9.47
Cgref1	1	0.29	0.28	1.13	1.22	0.69	0.88
Wdfy1	1	5.71	5.53	20.95	19.92	13.43	12.98
Galt	1	5.08	5.82	12.31	12.87	8.95	9.1
Art2a-ps	1	0.07	0.19	1.36	1.3	0.56	1.13
Ecsit	1	8.57	7.82	16.86	17.94	12.49	14.2
Agl	1	6.86	6.88	16.11	16.76	11.91	13.04
Nbea	1	0.01	0.02	0.09	0.15	0.04	0.06
Pard3b	1	0.09	0.05	0.21	0.36	0.13	0.18
Plcb4	1	0.42	0.49	6.26	6.76	3.89	3.75
C77080	1	0.57	0.68	38.9	36.67	19.6	24.46
Ext1	1	5.91	5.95	50.08	48.96	27.6	29.43
Ndufa10	1	46.93	47.41	96.29	93.41	70.71	71.63
Cobll1	1	0.07	0.15	0.34	0.36	0.23	0.24
Itgb3	1	1.33	1.46	110.22	113.9	60.05	62.5
Tbc1d2b	1	17.24	16.28	44.19	40.16	28.97	31.55
Col27a1	1	0.01	0.02	4.51	4.3	2.25	2.4
Rasal2	1	0.82	0.69	9.43	10.4	5.39	6.64
Adgrf3	1	0.01	0.01	0.75	0.92	0.45	0.4
Myo1d	1	1.25	0.85	65.85	65.82	30.09	38.1
Fam241b	1	0	0	0.21	0.17	0.06	0.13
Gpm6b	1	0.04	0.04	0.63	0.65	0.37	0.38
Hpdl	1	0.05	0.03	1	1.13	0.51	0.59
Gm15511	1	0.15	0.08	0.83	1.25	0.49	0.47
Adamts7	1	0	0.02	0.2	0.2	0.09	0.16
Tmem198	1	0	0	0.17	0.2	0.1	0.13
Diras2	1	0	0.03	0.53	0.71	0.29	0.38
Ank2	1	0.02	0.01	1.74	1.6	0.72	0.93
Ago2	1	14.51	11.97	33.48	38.2	21.48	30.89
Strbp	1	0.49	0.53	1.19	1.16	0.83	0.85
Abl2	1	7.39	5.95	22.55	22.6	14.55	16.99
Dennd2a	1	0.28	0.21	2.82	2.44	1.38	2.03
Pitpnm2	1	0.23	0.26	1.67	1.58	0.68	1.07
Slc18a1	1	0.28	0.34	8.15	7.89	4.26	4.43
Chchd3	1	28.09	28.12	68.35	73.6	49.09	52.46
Sptb	1	0.16	0.17	0.56	0.67	0.37	0.5
Msantd3	1	1	1.46	6.62	7.43	4.08	3.99
Dmxl1	1	8.36	7.98	23.1	36.32	14.56	25.46
Bach2	1	0.07	0.13	0.57	0.68	0.37	0.47
Nefh	1	0.02	0.03	0.15	0.17	0.06	0.11
Zfp462	1	0.02	0.02	4.01	4.23	1.66	2.35
Plxnd1	1	41.24	37.27	117.37	112.91	67.61	91.17
Pmepa1	1	0.66	0.54	2.28	2.2	1.27	1.58
Ttn	1	0.01	0.01	0.17	0.22	0.05	0.11
St8sia1	1	0.02	0.03	0.1	0.18	0.07	0.09
Gfod1	1	0.27	0.32	3.32	3.52	1.68	1.95
Akap6	1	0.02	0.01	26	28.43	13.9	17.86
Sgms2	1	0.3	0.39	1.24	0.97	0.63	0.89
Cblb	1	3.61	3.47	7.17	7.55	4.42	6.33
Kcnq5	1	0.01	0.01	0.12	0.16	0.08	0.06
Bcl2a1a	1	0	0.1	2.72	3.32	1.45	1.22
Eno3	1	1.91	2.19	7.83	8.44	5.52	5.05
Hspg2	1	0.22	0.17	0.87	0.99	0.37	0.63
Erich2	1	0	0	0.44	0.58	0.19	0.27
Prkca	1	0.31	0.29	0.56	0.71	0.43	0.47
Ogdh	1	24.24	23.6	51.07	48.92	33.59	41.03
Sdhb	1	74.79	84.26	194.23	189.79	133.65	136.83
Dync2h1	1	0.5	0.46	1.46	2.07	0.87	1.39
Ccdc122	1	1.44	1.64	5.5	6.63	4.32	4.24
Pdzd2	1	0.02	0.03	0.12	0.14	0.09	0.08
Fam83g	1	0.06	0.04	1.15	1.54	0.67	0.74
Mir7225	1	0	0	12.25	18.31	7.1	8.75
Ndufb10	1	58.53	76.89	161.6	166.35	114.18	112.46
Epcam	1	0.03	0	0.31	0.32	0.12	0.25
Bpi	1	0	0	0.19	0.25	0.11	0.14
Rora	1	0.44	0.45	3.04	4.28	1.75	2.43
Itga2	1	0.03	0.01	4.83	4.97	2.43	2.55
Xpr1	1	10.81	9.89	45.69	50.83	31.3	35.24
Elovl7	1	0.05	0.05	0.98	1.02	0.59	0.52
Tspear	1	0.02	0.02	0.19	0.27	0.07	0.11
Pdk2	1	3.87	3.88	7.53	8.21	5.4	6.02
Atp6v0d2	1	2.32	2.23	324.52	306.77	174.77	165.57
Sipa1l3	1	5.18	4.32	19.62	18.82	10.84	15.95
Ndufv2	1	32.25	37.33	76.29	83.78	58.45	57.71
Il1r1	1	0.04	0.02	0.57	0.56	0.32	0.29
Ccdc85c	1	0.33	0.19	1.51	1.53	0.77	1.1
Fat4	1	0	0.01	0.12	0.17	0.07	0.1
Arfgef3	1	1.52	1.19	5.43	6.04	2.59	3.79
Xrcc5	1	0.26	0.25	1.28	1.9	1.14	1.05
Slc9b1	1	0.06	0.06	0.57	0.63	0.27	0.36
Dnajb14	1	13.97	12.37	28.71	30.09	21.54	23.02
Dot1l	1	13.06	11.64	34.82	31.81	20.76	27.26
Cyc1	1	49.83	54.22	200.61	193.98	126.67	124.27
Bcar1	1	0.04	0.04	4.18	3.88	1.93	2.4
Nos1ap	1	0.66	0.44	3.47	3.84	1.73	2.29
Satb1	1	0.23	0.17	0.57	0.66	0.28	0.47
Chac1	1	0.32	0.6	1.41	1.85	0.76	1.11
Rcan2	1	0.15	0.13	2.41	2.9	1.37	1.53
Dgki	1	0	0.01	2.77	3.65	1.4	2.33
Rftn2	1	0.39	0.37	1.42	1.62	0.8	1.07
Dnm1	1	0.13	0.03	0.87	0.89	0.33	0.59
Flad1	1	7.94	6.57	15.01	15.66	11.13	11.85
Fryl	1	9.17	7.91	16.39	18.09	10.52	16.19
Igsf11	1	0.04	0.06	2.11	2.21	1.24	1.17
Uck2	1	10.81	11.63	24.58	23.95	17.12	18.28
Pbx1	1	1.01	0.75	5.86	6.61	3.39	3.75
Sirt5	1	2.08	2.1	4.9	4.66	3.02	3.92
Igsf3	1	0.03	0.03	1.07	1.09	0.58	0.61
Dsg2	1	0	0	0.17	0.26	0.1	0.08
Map2k3os	1	0.88	0.7	1.82	2.28	1.5	1.56
Nyap2	1	0	0	6.25	7.86	3.23	4.08
Gm10638	1	0.25	0.2	0.77	0.9	0.37	0.7
Sdhaf1	1	4.82	7.05	13.73	13.29	9.78	9.6
Arhgap29	1	0.45	0.35	1.27	1.26	0.82	0.97
Maff	1	1.12	0.62	3.36	3.42	2.19	2.2
Mtus1	1	0.25	0.26	2	1.92	1.13	1.21
Ndufv1	1	36.48	34.81	84.62	83.06	62.11	60.08
Mpc2	1	22.29	26.84	69.52	76.09	50.08	44.26
Rhbdf1	1	0.82	0.81	2.6	2.06	1.43	1.91
Zfp651	1	0.08	0.05	0.58	0.45	0.23	0.44
Celsr1	1	0.02	0.01	0.13	0.15	0.08	0.08
Fmnl2	1	1.13	0.78	4.93	5.32	2.98	3.68
Creb3l2	1	2.65	3.14	8.35	8.1	5.11	6.44
Ppargc1b	1	0.96	0.55	19.84	19.05	10.18	14.27
Gstp3	1	0	0.12	0.92	1.44	0.92	0.29
Rapgef6	1	5.46	5.01	11.35	11.76	8.51	9.44
Gfpt1	1	9.6	9.57	31.83	32.76	20.51	20.99
Mum1l1	1	0	0.01	0.08	0.12	0.04	0.04
Efnb2	1	0.07	0.01	1.81	1.78	0.88	1.24
Ret	1	0	0.01	0.19	0.26	0.1	0.11
Vsig8	1	0.01	0	0.28	0.44	0.19	0.09
Chchd10	1	3.7	3.07	70.43	63.38	33.89	39.16
Hipk2	1	5.79	4.56	14.9	15.75	7.79	13.05
Slc5a3	1	0.68	0.69	10.57	14.63	6.17	9.54
Slc16a7	1	3.72	3.61	8.31	10.27	5.73	7.54
Evpl	1	0	0	0.79	0.64	0.31	0.45
Acvr2b	1	0.74	0.69	1.87	1.74	1.21	1.49
Sin3b	1	41.36	45.62	103.21	102.53	75.21	75.94
Rtn4r	1	0	0	6.51	5.59	3.05	3.32
Arhgef12	1	4.49	4.16	9.25	10.03	6.07	8.52
Sbk2	1	0.31	0.18	1.89	2.04	1.05	1.53
Slc4a8	1	0.05	0.03	0.31	0.34	0.17	0.17
Xirp1	1	0.02	0.01	0.35	0.36	0.15	0.25
Tgfbr1	1	12.7	12.68	44.02	46.2	31.67	31.67
Lrrc63	1	0.08	0.06	0.25	0.44	0.19	0.26
Kazn	1	0.09	0.02	6.09	5.81	2.86	3.48
Abcb4	1	7.5	6.93	17.39	17.96	12.63	13.2
Msi2	1	1.41	1.49	14.34	14.52	8.87	8.55
Zfp827	1	0.07	0.05	3.13	3.27	1.75	2.28
Adamts14	1	0.09	0.06	0.77	0.74	0.3	0.54
Rapgef1	1	17.76	15.07	43.1	43.42	26.87	33.62
Adgrl4	1	0.01	0	0.1	0.12	0.07	0.05
Atp5o	1	132.91	152.39	286.97	321.16	213.37	213.83
Myo6	1	0.38	0.29	2.42	2.49	1.54	1.47
Gm42274	1	0.58	0.48	1.27	1.28	0.9	0.91
Fbxo32	1	0.24	0.31	0.75	0.85	0.53	0.58
Nfatc1	1	7.94	6.44	75.08	78.13	41.62	55.31
Olfr920	1	0.18	0.19	0.38	0.86	0.31	0.41
2020-03-01	1	0.02	0.03	0	0.07	0.03	0.02
Tbc1d30	1	0.14	0.2	0.49	0.51	0.24	0.38
Mrps35	1	11.14	12.81	36.88	36.17	25.58	23.83
Wdr54	2	1.2	1.73	0.32	0.31	0.92	0.77
Gclm	2	81.6	93.09	21.72	22.06	51.25	44.87
Igfbp4	2	257.16	266.51	21.14	20.23	34.89	34.43
Fcer1g	2	406.64	521.9	218.24	182.13	250.49	221.04
Sdf2l1	2	95.53	118.8	33.62	24.26	37.66	32.52
Ung	2	11.4	10.72	5.78	5.21	4.89	4.79
Ttc12	2	5.72	6.1	2.7	2.22	4.16	3.66
P2ry1	2	5.62	6.3	0.48	0.66	1.11	0.92
4930402H24Rik	2	3.67	3.59	1.83	1.77	2.27	2.18
Col1a1	2	3.3	3.18	1.01	1.2	0.92	1.66
Cd300c2	2	30.68	40.4	17.62	15.74	38.99	33.92
Bmp2k	2	7.57	6.84	3.32	3.47	3.53	3.39
Gadd45a	2	2.84	3.99	2.03	1.04	2.47	1.56
Msr1	2	373.57	389.19	81.46	78.55	186.82	171.27
Mfhas1	2	11.17	9.79	2.57	2.81	3.18	3.49
Nrros	2	80.93	87.1	26.95	20.85	37.23	31.18
Esyt1	2	134.27	128.69	37.49	34.62	59.23	61.25
Hdgfl3	2	10.02	11.54	1.43	1.37	2.49	2.57
Ggt5	2	0.63	0.83	0.02	0.03	0.07	0.04
Irs2	2	2.21	1.56	1.07	0.99	0.83	0.81
4930486L24Rik	2	0.65	0.47	0.09	0	0.18	0.07
Foxd2	2	0.74	0.79	0.12	0.17	0.27	0.22
Cd1d1	2	1.46	2.07	0.54	0.56	0.49	0.54
C1qtnf6	2	4.52	4.18	1.38	1.22	2.25	1.81
Wdhd1	2	8.57	10.25	4	3.07	5.82	4.87
Kras	2	10.95	11.42	5.17	4.51	7.57	6.33
Rgs18	2	11.39	14.7	1.52	1.73	3.5	2.64
Fam69b	2	0.79	0.87	0.19	0.33	0.14	0.31
Card11	2	2.64	2.03	0.09	0.2	0.27	0.29
Inafm1	2	4.36	5.37	2.9	2.69	2.44	2.31
Ralgapa2	2	10.39	10.13	2.41	2.34	3.33	3.76
Rubcnl	2	1.46	1.82	0.14	0.07	0.22	0.28
Six5	2	0.74	0.69	0.38	0.26	0.14	0.21
Mmp11	2	0.24	0.48	0.08	0.05	0.08	0.07
Tbc1d31	2	10.04	11.62	5.05	4.32	8.53	6.77
Map2k6	2	1.88	2.26	1.03	1.27	1.03	0.94
Nup210	2	7.5	6.76	2.91	2.71	3.33	3.41
Ankrd29	2	2.1	2.25	0.75	0.52	1.2	1.08
Ctse	2	6.08	7.89	2.3	1.83	3.73	3.4
Gpr65	2	24.28	26.76	2.51	2.48	3.66	3.25
Tmem63a	2	13.29	13.57	6.39	5.14	7.27	6.64
Slc2a9	2	3.2	4.09	1.08	1.02	2.07	1.54
Itpkb	2	17.52	14.68	7.2	7.03	6.48	7.21
Gm5150	2	6.54	6.71	2.47	1.93	3.48	2.91
Cdca7l	2	9.99	11.29	4.76	3.94	5.9	5.8
Mcf2l	2	0.29	0.39	0.09	0.06	0.18	0.13
Map1a	2	0.71	0.51	0.27	0.3	0.37	0.54
Ets2	2	27.26	25.94	5.88	5.65	6.37	6.87
Gpr84	2	8.67	7.8	2.71	2.63	6.37	4.99
Gins1	2	11.76	16.04	4.94	4.3	8.56	6.36
Elk3	2	20.05	21.15	9.34	8.55	11.48	11.8
Ece1	2	13.23	12.55	2.41	2.32	3.43	3.93
Fbxo10	2	2.34	2.24	0.89	0.83	0.99	1.4
Degs2	2	8.88	10.16	2.62	2.14	4.08	3.72
Mb21d1	2	6.54	6.47	3.34	2.68	4.57	3.98
P2rx4	2	13.93	15.16	6.38	6.23	14.18	9.5
Qpct	2	3.75	5.15	0.5	0.37	1.11	0.96
Tm6sf1	2	59.11	68.04	8.77	8.3	14.42	14.52
Rbpms	2	1.89	1.92	0.56	0.22	0.85	0.93
Spsb4	2	0.53	0.31	0.02	0.06	0	0.02
Tle6	2	2.84	3.07	1.13	1.25	1.68	2
Arhgap33	2	1.05	0.93	0.63	0.34	0.91	0.82
Gm20544	2	0.51	0.59	0.26	0.14	0.16	0.18
Hmga2-ps1	2	17.5	20.32	5.23	3.8	6.9	5.41
Kcnh4	2	0.36	0.21	0.03	0.04	0.07	0.06
Trpm2	2	2.73	2.58	0.38	0.61	0.84	0.81
Tmem256	2	60.84	84.47	28.83	35.31	51.92	42.89
Irf2bpl	2	12.67	11.42	7.36	6.92	5.31	6.48
Tube1	2	1.89	1.9	1.04	0.69	1.64	1.32
Rasgef1a	2	0.47	0.63	0.26	0.09	0.52	0.57
Bcl2	2	3	2.46	0.5	0.43	0.55	0.73
2020-03-03	2	0.54	0.84	0.13	0.17	0.18	0.1
Cib2	2	2.33	3.02	0.6	0.68	1.09	1.25
Tnfsf12	2	18.88	20.48	9.64	9.47	10.57	13.5
Phlpp2	2	1.65	1.72	0.73	0.63	0.72	0.95
Tnfsf9	2	3.71	4.48	0.41	0.33	1.93	1.35
Numbl	2	1.76	2.02	0.45	0.28	0.73	0.79
Ankrd33b	2	4.73	5.15	1.93	1.94	2.66	2.58
Cenpb	2	167.04	149.3	78.14	78.07	89.32	94.69
Lyl1	2	13.48	15.79	2.66	2.21	2.25	2.4
Cdhr3	2	0.14	0.21	0	0	0.03	0
Pold2	2	19.19	18.55	7.83	9.65	9.11	9.55
Pole	2	10.28	10.82	4.23	4.88	6.26	7.14
Slc24a3	2	3.5	3.27	0.18	0.19	0.22	0.33
Scarb2	2	28.07	29.07	15.04	12.33	23.47	18.88
Scn1b	2	2.27	2.95	0.17	0.19	0.53	0.84
Chd3os	2	3.6	4.04	1.15	0.5	1.46	1.34
Fam45a	2	12.34	12.9	5.64	5.19	8.18	8.07
Amigo3	2	1.79	1.74	1.01	0.73	0.98	0.86
Cetn4	2	1.17	1.99	0.8	0.37	1.01	0.44
Reck	2	0.27	0.22	0.07	0.1	0.05	0.05
Trerf1	2	9.82	8.08	1.67	1.71	1.95	2.71
Tle2	2	1.27	0.87	0.4	0.26	0.4	0.31
Asph	2	19.03	20.75	9.88	8.06	8.82	8.05
Tmx4	2	11.03	11.72	5.38	5.02	7.42	6.85
Reep6	2	1.36	1.29	0.38	0.51	0.41	0.8
1700037H04Rik	2	31.88	32.81	13.62	14.84	14.32	15.56
Metrnl	2	58.83	67.51	19.42	16.26	27.3	24.08
Txlnb	2	0.95	0.85	0.1	0.21	0.33	0.2
Mpeg1	2	485.84	534.37	135.88	116.72	292.87	236.07
Plin4	2	0.23	0.13	0.03	0.06	0.07	0.1
Ang	2	7.6	10.73	0.47	0.35	1.26	0.99
Nab2	2	15.8	18.03	8.84	7.66	11.21	10.13
Lpin2	2	12.33	12.72	4.91	4.41	6.92	6.5
D630045J12Rik	2	0.1	0.11	0.03	0.03	0.04	0.01
Rps6ka4	2	24.77	22.09	11.18	8.95	12.14	12.75
4933412E12Rik	2	2.29	2.13	0.36	0.47	1.18	0.83
Slc25a37	2	8.59	9.02	4.06	3.36	6.87	5.39
C1ra	2	0.63	0.84	0.24	0.3	0.65	0.56
Fam161a	2	1.24	0.93	0.25	0.45	0.52	0.46
Lzts3	2	1.48	1.79	0.63	0.47	0.78	1.03
Zbtb16	2	0.93	0.64	0.08	0.03	0.02	0.03
Elovl6	2	3.92	3.57	1.23	1.16	1.67	1.29
Bcl2a1b	2	10.94	14.74	10.59	10.87	7.26	5.44
Mmp28	2	0.12	0.15	0.02	0	0.01	0
Ftl1	2	13181.3	14337.7	5759.9	5551.47	8035.71	7901.36
Map3k1	2	10.46	10.02	4.58	4.79	5.69	5.83
Nrcam	2	2.31	2.75	0.12	0.13	0.15	0.19
Sesn1	2	35.89	45.26	17.48	14.02	20.34	17.04
Pfkfb4	2	9.92	10.06	4.26	3.44	4.51	4.71
Slamf7	2	0.84	1.17	0.29	0.4	0.78	0.59
Nlrp1b	2	2.19	2.08	0.87	0.78	1.12	1.1
Zfhx2os	2	1.74	1.43	0.73	0.9	0.62	0.93
Pcp4l1	2	20.97	25.39	3.27	2.43	5.68	4.59
Gk	2	6.98	7.28	2.39	2.43	3.47	2.97
Samsn1	2	7.7	8.7	3	2.81	4.8	4.41
Cables1	2	1.57	1.17	0.94	0.62	0.26	0.49
Matn1	2	0.32	0.21	0.05	0	0.02	0.09
Rhod	2	0.72	0.55	0.29	0.28	0.19	0.25
Smarca2	2	8.24	7.77	3.43	3.49	3.87	4.41
Pgm2l1	2	5.72	6.12	0.99	1.37	2.01	2.37
Def6	2	15.81	14.94	4.39	4.14	6.85	6.88
Pim1	2	8.36	7.37	3.7	3.36	5.82	4.73
Plxdc1	2	13	11.59	0.94	0.89	2.37	2.59
Ogfrl1	2	22.23	21.5	4.77	5.06	7.83	7.7
Aplp1	2	2.21	1.92	1.01	1.04	1.06	1.44
B430306N03Rik	2	13.24	14.61	1.12	0.84	3.28	2.19
Agpat3	2	26.53	26.86	9.05	8.56	9.31	10.01
Acvrl1	2	13.11	12.05	1.2	1.57	3.02	2.97
Ccdc34	2	12.32	13.07	5.42	6.63	8.74	8.52
BC147527	2	1.54	1.81	0.48	0.35	0.48	0.44
Cp	2	1.31	1.7	0.26	0.31	0.4	0.33
Tspan33	2	6.4	6.5	2.34	1.84	1.87	2.19
Apoc2	2	2.77	3.54	0.88	0.38	0.92	1.03
Wwp1	2	49.8	54.63	10.61	12.74	13.82	14.59
Pianp	2	12.57	12.15	4.64	3.43	6.54	5.91
Ugp2	2	28.34	33.09	16.27	14.44	23.39	19.21
Abhd6	2	0.38	0.42	0.09	0.02	0.06	0.07
Tmem55b	2	29.41	35.01	13.58	12.43	18.87	13.9
Hotairm1	2	4.34	3.63	1.09	0.94	1.92	2.25
Brip1	2	4.48	4.85	2.27	2.29	3.29	3.25
Tcf7l2	2	8.08	8.03	2.3	2.86	3.13	4.31
Apon	2	0.23	0.31	0	0	0	0.03
Colec12	2	32.26	34.64	15.09	15.47	23.4	21.49
Smim10l2a	2	0.35	0.18	0.01	0	0.01	0.01
Ccdc102a	2	0.22	0.22	0.02	0.04	0.02	0.02
Itm2b	2	438.31	541.57	237.66	219.17	279.98	246.46
Thsd1	2	0.62	0.47	0.09	0.06	0.29	0.26
Tnfsf14	2	1.38	1.4	0.61	0.37	1.13	1.03
Hip1	2	46.82	43.26	3.74	3.55	5.65	6.09
Lyz2	2	8083.12	11577.8	3161.65	2538.86	6041.2	4496.66
Itga8	2	8.58	8.87	0.29	0.25	1.18	1.08
Tlr1	2	10.69	12.49	5.42	5.3	8.78	7.2
Galnt3	2	0.79	0.65	0.39	0.21	0.46	0.36
H2afy3	2	0.21	0.31	0.07	0	0.04	0.07
Acta2	2	2	1.91	0.71	0.93	0.75	0.95
Cmah	2	1.66	1.62	0.44	0.5	0.42	0.65
Aacs	2	9.61	10.32	5.39	4.42	5.79	4.79
Ppp1r3d	2	0.83	0.92	0.58	0.48	0.42	0.33
Ednrb	2	6.8	8.64	0.4	0.29	0.63	0.56
Fosb	2	0.27	0.25	0.02	0	0.01	0.02
Ildr2	2	0.07	0.17	0.04	0.04	0.02	0.02
Klhl3	2	0.77	0.66	0.13	0.06	0.16	0.17
F13a1	2	8.61	9.36	0.16	0.14	0.21	0.18
Enho	2	0.44	0.33	0	0.04	0.03	0
Selenon	2	22.35	21.4	7.99	7.26	9.84	11.45
Slc9a3r1	2	35.08	40.81	15.53	14.11	19.37	18.03
Tifa	2	20.15	21.83	8.07	7.39	13.72	10.6
Rassf2	2	17.82	19.44	7.2	5.43	10.09	8.76
Dnah11	2	0.41	0.51	0.2	0.11	0.2	0.26
9130019P16Rik	2	0.18	0.17	0.04	0	0.04	0.04
Plxdc2	2	11.28	12.22	1.01	1.12	1.63	1.65
Mns1	2	0.74	1.01	0.17	0.02	0.3	0.29
Ssbp4	2	68.36	65.01	28.86	29.19	27.15	31.65
Osbpl11	2	15.8	16.94	6.91	6.3	7.86	7.24
Itpripl1	2	15.43	16.01	4.08	3.63	4.91	4.02
Ppp1r3b	2	1.81	2.17	0.83	0.62	1.2	0.98
Hprt	2	119.24	141.11	52.59	61.4	75.72	68.81
Rcsd1	2	18.91	20.62	2.62	2.37	5	4.89
Zfp385a	2	24.72	22.41	4.84	5.13	5.45	8.27
Lpar6	2	14.45	17.57	5.39	3.92	11.62	8.04
Ccne2	2	11.73	12.56	5.62	5.89	9.02	6.47
Angptl4	2	1.14	1.37	0.38	0.34	0.47	0.85
R74862	2	1.74	1.87	0.42	0.28	0.69	0.71
Rab3il1	2	51.99	54.61	3.98	3.95	6.53	5.99
Maml3	2	4.07	3.74	2.11	1.89	1.28	1.47
Gdpd5	2	7.84	7.33	3.03	2.62	1.72	2.22
Hirip3	2	16.07	16.14	8.82	6.69	11.09	9.65
Ethe1	2	8.2	10.78	2.84	3.24	4.37	3.72
Stat2	2	17.2	17.98	7.75	6.92	10.68	10.88
Map9	2	0.29	0.3	0.02	0.06	0.08	0.1
Msh6	2	13.09	13.66	6.75	6.02	7.96	7.06
Susd1	2	1.66	1.52	0.15	0.13	0.46	0.55
Bcl9	2	4.62	4.38	2.09	2.02	2.96	3.16
Itprip	2	4.17	5.03	1.73	1.44	2.32	1.92
Slc39a14	2	8.4	7.45	3.07	2.8	4.36	4.29
Tmem38a	2	1.96	1.45	0.51	0.35	0.63	0.69
Basp1	2	109.55	114.59	57.61	51.9	73.31	70.44
Gm9949	2	1.3	1.58	0.3	0.44	0.6	0.41
Chst3	2	1.69	1.7	0.1	0.13	0.12	0.17
Pacs1	2	10.52	10.18	3.81	3.7	4.89	5.05
Trf	2	64.65	70.26	5.66	6.08	7.14	6.73
Piwil2	2	0.63	0.48	0.23	0.22	0.38	0.38
Nlrp1c-ps	2	1.43	1.29	0.48	0.32	0.42	0.51
Gpx3	2	4.15	4.24	1.12	1.98	1.5	1.81
Mcm6	2	99.93	104.74	52.35	46.35	59.4	57.19
Nceh1	2	63.92	65.91	23.64	22.8	29.85	29.52
Smagp	2	24.74	29.25	3.48	3.47	4.41	3.67
Rab19	2	1.45	1.16	0.3	0.11	0.18	0.29
Mid1	2	18.42	15.32	5.61	4.83	3.27	5.7
Ptpra	2	107.68	114.74	33.73	27.68	37.94	35.52
Arl5c	2	6.41	8.06	3.03	1.98	5.36	4.61
P2ry13	2	2.29	2.97	0.92	0.96	2.67	2.45
Plppr2	2	1.49	1.49	0.55	0.6	0.77	0.79
Tmem8	2	19.47	23.26	2.5	1.99	3.13	2.75
Hhex	2	14.77	14.18	5.88	5.57	7.37	7.07
Gm44805	2	2.5	3.15	0.79	0.34	0.82	0.92
Tspyl3	2	1.81	1.81	0.63	0.63	0.69	0.66
Bcl2l1	2	41.13	44.44	4.09	3.06	5.48	4.64
Ctps2	2	7.2	7.57	3.48	3.74	5.64	5.11
Pcna	2	360.1	413.7	102.69	88.6	144.71	131.91
Stab1	2	176.37	163.67	8.03	7.52	22.08	24.49
Hist1h1a	2	1.98	1.53	0.62	0.64	2.06	0.54
Hpgd	2	64.4	83.58	6.87	7.24	6.22	3.69
Gstm1	2	47.78	48	17.65	14.98	24.55	29.73
Nid2	2	3.87	4.06	1.22	1.16	1.61	1.89
Ssh2	2	27.35	24.93	4.68	4.99	5.65	7.88
Zfp382	2	3.49	3.76	1.35	1.26	2.12	2.17
S1pr2	2	31.55	32.8	15.11	13.55	14.61	13.72
Procr	2	3.97	3.87	0.63	1.18	1.56	1.68
H2-M3	2	16.45	19.24	6.07	5.53	10.14	7.75
Rac3	2	5.21	8.01	0.57	0.75	1.27	0.75
Dennd4b	2	13.2	12.66	6.11	5.07	7.4	7.86
Ccr5	2	19.02	19.82	8.78	7.65	10.54	9.59
Pram1	2	22.69	21.6	2.92	3.27	4.6	6.08
Nxn	2	0.82	1.03	0.29	0.23	0.21	0.23
Plod2	2	0.21	0.19	0.04	0.04	0.07	0.12
Wtip	2	4.35	4.05	1.18	0.95	1.2	1.05
Kcnq1	2	0.25	0.21	0.02	0.03	0.02	0.04
Lhfpl2	2	13.32	13.43	3.71	2.78	6.26	5.15
Slc45a4	2	9.51	9.72	3.62	3.31	4.35	4.38
Fbxw10	2	0.32	0.19	0.07	0.03	0.1	0.19
Rtn1	2	2.02	3.18	0.63	0.69	0.69	0.68
Ccr1l1	2	0.23	0.3	0.06	0	0	0
Ly86	2	56.15	68.28	9.76	9.6	14.43	14.18
Rbpj	2	72.51	70.51	23.46	22.43	44.39	44.79
P2ry6	2	82.08	89.83	16.04	14.75	29.81	26.6
Pde3b	2	1.8	1.97	0.62	0.7	0.81	0.69
Fgf13	2	2.28	2.57	0.29	0.21	0.26	0.33
Tmem243	2	5.83	7.6	3.12	2.99	4.56	3.35
2610524H06Rik	2	11.44	12.45	3.05	3.05	4.18	4.2
Fzd1	2	0.41	0.56	0.13	0.12	0.13	0.17
Notch4	2	1.03	0.89	0.25	0.21	0.54	0.65
Arhgap6	2	2.63	2.63	0.92	0.87	2.03	1.38
Sema6c	2	0.38	0.23	0.02	0.05	0.18	0.08
Tm7sf2	2	4.73	4.7	2.17	1.81	2.58	2.57
Tspan13	2	3.09	3.41	0.86	0.91	1.06	1.25
Fam212b	2	0.87	1.08	0.32	0.37	0.32	0.25
Abcd2	2	2.44	2.54	0.49	0.43	0.84	0.89
Tmem104	2	15.36	13.64	5.93	5.41	6.91	8.07
Tubb2b	2	3.73	3.78	2.08	1.68	1.17	0.96
LOC108167416	2	1.47	1.49	0.76	0.46	0.9	1.3
Dab2	2	359.14	360.19	21.42	21.09	40.69	43.75
4930473A02Rik	2	31.73	33.81	9.53	7.22	10.56	9.85
Hgf	2	0.82	0.92	0.3	0.44	0.37	0.41
Plek	2	67.28	69.24	14.57	13.87	23.61	21.52
B4galt6	2	80.99	71.51	8.48	8.57	12.62	15.56
Prim1	2	12.41	13.95	6.2	6.7	9.4	8.58
Nemp2	2	2.82	2.75	0.66	0.61	1.3	1
Maf	2	150.15	139.62	10.49	9.8	19.63	17.63
Plpp3	2	0.7	0.81	0.27	0.19	0.5	0.56
Cd83	2	2.71	2.97	1.47	1.28	0.83	0.78
Glis3	2	1.22	1.13	0.43	0.4	0.54	0.74
Apoe	2	2268.4	2474.97	71.72	62.18	123.43	112.36
Plod1	2	31.77	33.7	17.03	14.9	16.42	16.65
Gm15417	2	1.09	1.16	0.37	0.47	0.41	0.57
Spef1	2	1.97	1.94	1.32	1.11	1.13	0.88
Adgrl1	2	0.22	0.21	0.1	0.1	0.09	0.09
Retreg1	2	20.41	21.52	12.81	11.62	9.82	8.63
Etv1	2	4.51	4.69	0.79	0.74	1.3	1.57
Gm11110	2	1.33	2.13	0.25	0.34	1.04	0.38
Slc25a23	2	6.05	5.72	2.13	2.23	2.67	2.84
5830432E09Rik	2	3.79	3.56	1.7	1.62	1.68	1.53
Adap2	2	35.01	35.25	10.01	8.15	11.79	11.67
Cd48	2	34.67	43.31	14.94	13.45	22.54	21.11
Ccdc92	2	1.42	1.75	0.14	0.1	0.07	0.46
Zfp791	2	0.49	0.72	0.11	0.09	0.2	0.09
9930012K11Rik	2	1.07	1.86	0.38	0.31	0.69	0.67
G530011O06Rik	2	9.01	9.39	4.44	3.6	2.15	2.78
Sparc	2	1.35	1.55	0.65	0.7	0.96	1.01
Pygb	2	35.69	34.62	12.23	11.7	16.38	14.94
Cd38	2	0.24	0.39	0.04	0.06	0.2	0.13
Tmem79	2	1.86	1.65	0.9	0.93	0.85	0.74
Smpd3	2	0.4	0.3	0.06	0.1	0.08	0.15
Itgb5	2	81.15	84.26	19.19	17.24	26.96	25.64
Cpd	2	40.82	37.67	16.68	18.44	20.88	26.34
6430548M08Rik	2	11.37	11.38	5.73	5.28	6	6.2
Abca9	2	2.32	2.23	0.56	0.78	0.9	0.75
Ctsb	2	1059.61	1331.1	351.63	288.11	528.89	425.44
D430020J02Rik	2	1.57	2.1	0.93	0.84	1.22	0.75
Syne1	2	8.21	8.19	6.85	6.09	4.77	5.14
Rab11a	2	49.74	56.74	28.29	23.02	33.22	26.44
Il16	2	5.38	6.13	1.55	1.7	3.47	2.99
Dtl	2	8.75	9.69	4.34	3.68	6.31	5.03
Gm16712	2	2.74	4.01	2.19	1.11	2.3	2.79
Unc119	2	18.84	20.28	9.81	7.61	10.88	9.31
Fhad1	2	0.28	0.29	0.08	0.04	0.04	0.08
B3gnt3	2	8.01	6.27	1.99	2.14	4.24	4.11
Afp	2	2.9	3.16	1.07	1.43	2.23	1.75
Skint3	2	0.17	0.44	0.02	0.09	0.13	0.16
Map7d3	2	0.46	0.53	0.17	0.19	0.14	0.22
Foxred2	2	6.47	6.23	1.23	1.31	2.17	2.08
Cd300lg	2	1.08	1.22	0.38	0.21	0.42	0.34
Slc2a4rg-ps	2	0.8	1.06	0.55	0.38	0.69	0.6
Trim21	2	9.68	11.24	4.2	3.66	5.62	5.43
Hcar2	2	0.67	0.69	0.22	0.27	0.71	0.31
Tmem171	2	3.21	4.92	0.15	0.15	0.47	0.84
Npcd	2	4.02	3.52	1.44	1.47	1.67	2.09
Atf3	2	22.77	28.16	4.49	3.64	9.9	7.84
Frmd7	2	0.14	0.17	0.03	0.03	0.06	0.01
Xylt1	2	5.38	4.99	1.01	1.04	1.81	2.37
Il1rl1	2	1.13	1.3	0.06	0.06	0.15	0.08
Wdr76	2	5.02	5.64	2.72	2.37	4.16	2.72
Slc9a9	2	21.96	26.29	3.14	2.92	4.21	4.45
Zfp580	2	1.87	1.96	1.85	1.04	0.89	0.81
E030013I19Rik	2	0.11	0.21	0	0	0	0.01
Atp8a1	2	9.88	10.42	3.33	3.81	4.6	5.95
Hcst	2	9.66	11.87	4.32	6.68	5.04	4.26
Creg1	2	173.87	214.93	73.14	59.75	123.97	109.22
Rcbtb1	2	6	6.57	2.64	2.02	3.31	3.3
Abhd15	2	2.91	3.07	0.72	0.58	1.03	0.98
Arhgap4	2	31.79	32.47	16.97	14.28	19.12	16.56
Ankrd9	2	1.53	1.43	0.75	0.36	0.94	0.75
Ugt1a9	2	49	62.91	28.26	28.12	62.05	54.66
Wdpcp	2	1.22	1.13	0.51	0.52	0.52	0.59
Tal1	2	2.85	2.73	1.46	1.06	1.76	1.46
Kctd12b	2	7.31	8.3	2.03	1.99	2.59	2.05
A330023F24Rik	2	0.4	0.36	0.15	0.1	0.19	0.14
Man2b1	2	125.08	133.42	61.49	59.73	68.32	75.22
Arl4c	2	19.25	21.79	6.82	5.3	20.23	10.13
2020-09-06	2	4.83	4.06	1.16	1.58	1.47	1.51
Pla2g16	2	1.84	2.56	0.93	0.74	1.29	1.14
Rapsn	2	0.32	0.35	0	0.03	0.06	0.06
Hsd17b7	2	3.74	3.92	1.93	1.73	2.2	2.42
Ppfia4	2	1.83	2.36	0.36	0.17	0.47	0.42
Prdx1	2	698.53	868.97	241.23	207.72	443.76	373.82
Il7r	2	6.58	7.14	1.03	1.19	6.15	5.99
Ppbp	2	0.99	1.23	0.12	0.02	0.19	0.41
Snx30	2	12.55	12.62	2.93	2.24	4.12	4.13
Sox4	2	1.86	1.64	0.19	0.19	0.21	0.21
Gramd1b	2	14.89	14.37	5.15	4.94	6.16	6.21
Fam117a	2	1.55	2.23	1.12	0.76	1.75	1.19
Cebpa	2	35.16	34.5	16.04	13.85	21.79	19.25
Cyp51	2	13.68	14.81	5.19	5.05	5.67	4.59
Pvt1	2	1.52	1.24	0.48	0.52	0.6	0.87
Armc5	2	11.59	11.26	6.22	5.96	5.08	6.14
Timeless	2	10.47	10.16	4.99	4.34	6.21	5.68
Tnk1	2	5.94	5.25	1.75	1.82	2.73	2.87
Extl3	2	22.95	20.56	8.41	8.67	10.15	11.55
Adamts10	2	4.05	4.63	1.95	1.73	2.53	2.53
Vwa7	2	0.34	0.27	0.05	0.12	0.19	0.06
Cxcl1	2	0.51	1.25	0.2	0	0.4	0.66
Osgin1	2	7.11	7.49	3.49	2.72	8.3	6.95
Cx3cr1	2	63.74	60.79	17.27	13.67	17.28	15.64
Opn3	2	2.74	3.9	1.56	1.27	1.54	1.6
Klhl23	2	0.63	0.86	0.34	0.24	0.32	0.28
Bank1	2	3.93	3.7	0.86	0.9	1.1	1.39
Bin1	2	84.27	90.5	18.83	16.46	26.05	26.79
Elmo2	2	14.03	16.13	7.56	6.28	9.19	8.41
F630206G17Rik	2	0.2	0.16	0	0	0	0
Ccnd3	2	40.73	40.25	21.44	18.49	22.75	23.59
Fli1	2	11.89	14.82	4.01	2.34	7.23	4.82
Cd93	2	139.68	140.71	13.23	12.69	42.7	45.44
Nrp1	2	134.38	121.21	4.45	4.62	9.26	10.07
Dock4	2	7.91	7.03	2.61	2.92	4.89	5.75
Aebp1	2	1.03	0.82	0.37	0.47	0.46	0.51
Arrdc3	2	5.62	5.71	3.07	2.19	4.76	3.78
Rgs12	2	2.1	1.87	0.64	0.6	1.27	1.31
Entpd1	2	2.8	3.59	0.84	0.78	1.21	1.31
Pqlc2	2	9.48	11.72	5.03	4.73	6.98	5.84
Gm3448	2	2.73	3.3	1.37	0.34	0.77	1.54
Clstn1	2	6.9	6.38	2.91	2.16	2.27	2.42
Nanos1	2	3.03	2.86	0.33	0.26	0.3	0.38
Irf5	2	90.35	99.61	47.31	40.69	59.95	60.48
Disc1	2	1.4	1.27	0.21	0.21	0.17	0.48
Selenok	2	43.67	60.88	26.79	24.06	37.03	27.74
Vsig10l	2	0.54	0.63	0.17	0.26	0.35	0.32
Sulf2	2	24.91	24.26	8.61	7.58	12.33	13.44
Timd4	2	1.39	1.09	0.2	0.14	0.53	0.32
Rxra	2	13.97	13.81	3.44	3.27	4.53	5.32
St3gal5	2	134.62	133.82	47.08	40.56	75.28	69.04
Creb5	2	4.11	3.16	1.4	2	2.12	3.43
Tcf19	2	30.31	32.41	7.82	6.23	12.38	12.43
Atp6v1c2	2	0.34	0.63	0.14	0.06	0.2	0.21
4931431C16Rik	2	1.51	1.44	0.67	0.74	0.74	0.9
Itga9	2	1.78	1.56	0.09	0.19	0.2	0.18
Slc2a8	2	11.81	12.93	6	5.84	6.6	7.26
Nacc2	2	8.42	8.45	4.1	3.93	3.74	4.01
B3gnt7	2	2.57	2.44	0.6	0.77	0.6	0.49
Diaph2	2	8.6	7.73	2.85	3.32	4.89	6.77
Tmc8	2	8.58	8.21	0.45	0.52	1.17	1.21
Guca1a	2	10.29	10.84	5.39	4.75	5.71	5.69
Osbpl1a	2	4.46	5.05	2.23	2.1	3.1	3.06
Acat2	2	11.91	12.21	5.83	4.8	6.11	5.66
Stom	2	33.08	36.24	14.84	12.99	27.51	23.34
Hpgds	2	26.46	30.31	4.83	4.57	10.32	7.47
AI504432	2	0.9	0.96	0.34	0.35	0.38	0.49
Dock1	2	11.31	10.09	4.44	4.13	5.79	6.17
Dhfr	2	7.97	9.75	4.38	4.36	5.71	5.53
Ptgr1	2	14.18	17.48	6.75	6.31	12.58	11.23
Ccrl2	2	1.45	1.77	0.76	0.64	1.12	1.03
Mms22l	2	5.01	5.79	2.99	2.37	4.54	4.09
Fam129a	2	39.43	36.48	6.07	5.37	9.08	10.24
2310015A10Rik	2	1.29	1.19	0.51	0.57	0.54	0.6
Tubb4a	2	2.37	2.18	0.15	0.44	0.7	0.74
Hotairm2	2	2.52	2.7	0.82	0.53	1.28	1.09
Cdk14	2	38.24	38.17	18.97	17.92	21.32	22.66
Arap3	2	16.08	15.37	8.17	7.81	6.43	6.67
Ccl12	2	1.58	2.26	0	0	0.39	0.46
Plxna3	2	0.82	0.97	0.34	0.27	0.37	0.43
Oraov1	2	81.36	82.2	12.54	10.09	20.54	16.19
Osm	2	1.22	0.97	0.42	0.54	0.48	0.37
Prokr1	2	0.48	0.59	0.04	0.14	0.18	0.12
Pilrb1	2	4.86	5.29	1.28	0.94	1.94	1.63
Tox2	2	0.77	0.8	0.1	0	0	0
Pik3cg	2	24.59	23.04	8.28	7.75	12.5	12.87
Tmem9	2	6.61	6.7	3.06	2.52	4.31	2.72
Sncaip	2	2.62	2.41	0.14	0.26	0.21	0.18
Ccdc125	2	0.7	1.05	0.3	0.26	0.38	0.38
Lrp1	2	429.3	348.87	65.44	72.02	73.72	123.17
Fggy	2	1.75	1.7	0.67	0.7	0.73	0.87
Fth1	2	7211.22	7124.16	1787.65	1760.98	2673.57	3106.69
LOC102632231	2	5.99	5.85	2.71	2.71	4.31	5.02
App	2	157.71	189.49	85.44	66.27	114.3	94.67
Cysltr1	2	12.08	13.63	5.3	4.74	8.7	7.95
C130026I21Rik	2	2.29	2.25	0.72	0.74	1.23	1.26
Paqr3	2	5.78	5.11	2.75	2.83	2.6	2.93
Lmln	2	1.67	1.77	0.52	0.38	0.65	0.55
S100a8	2	2.6	2.84	0.32	0.33	1.73	0.94
P3h3	2	1.5	1.69	0.55	0.42	0.82	1.09
Atp8b4	2	26.97	26.49	8.52	8.28	14.92	14.05
Dennd1a	2	17.18	15.94	5.44	6	6.73	7.7
Ehd4	2	117.28	127.4	74.11	65.04	63.79	59.91
AA414768	2	4.94	6.4	2.34	1.53	3.57	1.83
Tedc1	2	4.11	4.75	2.24	1.56	2.91	2.36
Rhobtb1	2	9.4	9.6	1.99	2.1	1.85	1.96
Igf1	2	126.01	123.8	2.38	3.13	8.73	8.95
Rab27a	2	2.74	3.33	0.7	0.5	1.05	1.09
Cxcl14	2	127.42	119.5	17.2	14.35	23.41	25.01
St3gal6	2	1.39	1.61	0.08	0.1	0.17	0.14
Cd34	2	5.76	5.64	1.01	1.19	1.74	1.75
Dhcr7	2	10.14	9.87	4	4.08	3.91	4.72
Tnc	2	0.38	0.42	0.22	0.24	0.14	0.22
Stag3	2	0.39	0.37	0.1	0.13	0.09	0.13
Stard8	2	16.89	16.41	7.47	6.64	7.88	7.91
Ier5l	2	4.42	3.69	2.37	1.55	1.75	1.89
Nsl1	2	4.86	5.54	2.65	1.99	3.95	3.23
Gatm	2	73.43	83.24	16.9	13.57	25.4	21.88
Pacs2	2	22.09	21.71	9.4	9.3	10.19	11.51
Eid1	2	109.72	125.29	30.99	30.9	48.21	44.33
Prelid3a	2	0.72	0.74	0.22	0.15	0.29	0.33
Morn4	2	4.56	5.31	2.39	2.29	3.39	2.96
Kdm2b	2	15.25	14.91	6	5.09	5.99	6.53
Tcn2	2	24.4	24.75	6.37	4.58	9.17	7.31
Qpctl	2	8.53	9.39	4.1	3.7	5.83	4.58
Tnfrsf22	2	1.76	1.63	0.7	0.76	1.01	1.03
Lipa	2	442.3	493.68	175.77	158.11	291.06	247.79
Stard13	2	0.19	0.24	0.06	0.08	0.13	0.1
Cybb	2	139.08	148.19	50.61	45.56	83.01	76.15
Gpr160	2	1.56	1.8	0.6	0.52	0.77	0.68
Cbx2	2	1.88	1.82	0.75	0.77	1.08	0.84
Peg13	2	4.28	4.09	2.04	2.02	2.3	2.32
Ctsh	2	35.47	46.1	12.73	12.14	22.03	17.72
AI839979	2	2.42	2.71	1.38	0.85	1.72	2.1
Eng	2	21.45	17.69	6.84	8.05	9.01	11.59
Rbms1	2	43.25	41.29	22.16	19.11	26.51	22.94
Slpi	2	3.13	3.16	0.43	0.25	1.63	1.09
Ptger2	2	1.26	1.53	0.4	0.28	0.93	0.89
Foxd2os	2	1.11	1.09	0.35	0.18	0.55	0.48
Ppt1	2	50.66	59.1	19.7	18.72	24.26	21.7
Emilin2	2	77.16	74.75	28.84	24.66	45.45	47.63
Cd36	2	434.77	505.66	17.95	16.9	45.45	40.41
Rtl8b	2	5.11	5.12	2.76	2.05	2.94	2.46
Pfkfb3	2	2.46	2.89	1.14	1.25	1.91	1.6
C3ar1	2	128.3	132.58	24.46	22.58	49.97	47.9
Zdhhc14	2	7.29	7.13	2.54	2.4	3.4	3.12
Rad51	2	13.61	16.67	6.8	7.47	11.04	10.08
Frmd6	2	4.54	5.2	1.28	1.51	1.19	1.41
Camsap3	2	4.68	4	2.27	1.74	1.87	2.15
Mb21d2	2	0.49	0.42	0.04	0.13	0.18	0.13
Commd10	2	21.92	24.62	11.37	10.23	16.04	15.45
Dcbld2	2	1.99	2.39	1.23	1.04	1.2	1.01
Lmo2	2	38.08	44.35	12.89	12.71	23.75	18.69
Lig1	2	77.74	78.08	22.22	21.76	30.61	32.04
Pik3ip1	2	0.45	0.56	0.09	0.3	0.11	0.05
Tlr6	2	6.97	7.16	3.53	3.36	4.89	4.48
Npy	2	22.16	22.19	5.11	5.29	22.64	22.19
Gm16897	2	0.44	0.44	0.06	0.09	0.19	0.23
Rtn4	2	250.66	270.43	104.01	84.06	115.03	114.31
Rtl8c	2	1.66	1.53	0.16	0.41	0.38	0.15
Mvk	2	12.43	12.55	5.89	5.69	7.57	6.45
Hmga2	2	9.55	8.85	1.46	1.05	2.85	2.32
Nxpe3	2	0.42	0.38	0.1	0.11	0.1	0.09
Arhgap32	2	0.34	0.35	0.06	0.1	0.08	0.04
Arhgap24	2	1.26	1.23	0.22	0.2	0.83	0.53
Fads2	2	13.97	14.81	1.39	1.5	2.03	2.28
Zfp715	2	4.59	5.27	2.45	2.48	3.21	3.36
Lyz1	2	631.23	855.17	242.48	187.39	483.59	363.46
Rgs9	2	0.05	0.05	0	0	0.02	0.01
Gm3417	2	2.73	3.3	1.37	0.34	0.77	1.54
Sash1	2	61.72	56.74	14.79	15.33	21.73	25.77
Col1a2	2	2.58	2.99	1.18	0.99	1.18	1.73
4930552P12Rik	2	0.19	0.32	0.03	0.02	0.03	0.06
Man1c1	2	24.99	25.93	10.44	9.35	11.38	11.97
Dock6	2	2.16	1.98	0.8	0.93	0.88	1.03
BC005537	2	442.74	419.18	165.38	147.64	227.88	224.55
Ankrd13d	2	3.69	3.88	1.41	1.42	2.02	1.96
Marco	2	8.55	10.11	0.31	0.29	1.93	2.19
Syt11	2	5.7	5.25	1.22	1.32	1.87	2.22
Uhrf1	2	61.32	62.66	32.06	27.33	39.63	37.16
Tcte3	2	2.16	2.73	1	0.21	0.63	0.96
Trim47	2	24.6	24.21	10.67	8.71	9.55	10.18
Zfp449	2	0.8	0.98	0.43	0.37	0.53	0.44
A930033H14Rik	2	0.51	0.45	0.23	0.05	0.16	0.12
Ophn1	2	3.84	3.91	1.07	1.23	1.3	1.27
Dusp6	2	44.67	49.43	11.48	9.23	14.16	12.35
Lama3	2	7.4	7.59	0.89	0.74	1.38	1.64
Ddah2	2	9.23	10.12	0.67	0.28	1	1.21
Stxbp4	2	1.18	1.13	0.52	0.47	0.67	0.56
8430408G22Rik	2	5.71	4.52	1.58	2.21	2.08	4.56
Lman2l	2	16.24	16.93	8.16	7.32	8.81	8.48
Pde7b	2	1.08	0.78	0.33	0.34	0.47	0.48
Ints6l	2	9.25	10.15	3.82	3.77	6.11	5.66
Ncor2	2	40.62	32.27	11.89	12.21	10.48	16.44
Vat1	2	174.09	173.96	67.97	65.71	111.24	116.58
Pgd	2	460.61	477.83	190.72	194.85	253.63	248.63
Nat8l	2	0.72	0.74	0.15	0.17	0.14	0.16
Rap1gds1	2	45.88	46.5	20.97	20.35	26.64	26.69
D5Ertd605e	2	0.51	1.66	0.08	0.18	0.35	0.11
Pea15a	2	85.84	105.01	30.7	24.92	42.48	36.65
Stard4	2	9.85	11.24	5.61	4.84	6.12	5.87
Adam33	2	1.39	1.42	0.25	0.11	0.23	0.27
Sort1	2	7.56	8.78	1.53	1.37	1.79	1.86
Tnf	2	6.89	10.31	1.79	0.97	4.61	3.18
Selenop	2	327.45	391.4	37.43	35.17	69.17	58.35
Slc50a1	2	11.22	15.03	6.71	5.72	6.79	5.81
Dnajc18	2	3.31	3.55	1.75	1.58	2.09	1.88
Kcnj10	2	5.82	6.26	2.32	2.65	5.9	6.32
Gdf15	2	1.45	1.5	0.3	0.42	0.58	0.53
Ahi1	2	1.53	1.25	0.44	0.59	0.64	0.64
Rab7b	2	27.78	31.98	6.96	6.56	10.14	8.51
Fam13a	2	0.48	0.53	0.11	0.07	0.13	0.11
Rassf4	2	53.37	53.04	19.52	20.64	35.94	38.07
Tpst1	2	9.55	9.59	3.91	3.73	6.4	4.43
Mapre3	2	1.69	2.1	0.67	0.57	0.99	0.71
Cped1	2	0.6	0.53	0.06	0.06	0.12	0.05
Hmgn3	2	17.65	22.51	10.6	8.45	12.71	10.97
Gpr31b	2	3.5	2.55	0.26	0.45	0.37	0.36
Mcm3	2	47.37	49.92	23.11	19.83	29	26.75
Pcyt1b	2	0.63	0.75	0.06	0.08	0.18	0.1
Pdia6	2	134.09	155.73	61.32	55.5	69.99	64.82
Hlx	2	19.52	18.19	4	3.04	5.11	6.53
P2ry12	2	3.08	3.88	0.91	1.04	2.26	2.08
Insig1	2	21.48	28.17	20.91	14.74	12.46	8.44
Ikbke	2	35.16	35.32	7.77	6.44	16.57	15.48
Usp49	2	3.02	2.8	1.33	1.35	1.79	1.75
Myadml2	2	0.43	0.53	0.05	0	0.02	0.02
Notch1	2	9.13	7.83	1.28	1.3	2.72	4.28
Rnf130	2	77.46	92.77	34.25	32.38	45.1	39.05
Eif5a2	2	2.33	2.52	1.32	1.05	1.84	2.03
Slc28a2	2	1.28	1.49	0.58	0.68	1.01	0.69
Tmem140	2	5.27	6.75	1.88	1.42	2.81	1.86
Dennd2c	2	4.07	4.05	0.69	0.77	1.31	1.24
R3hdm1	2	21.46	19.77	9.59	10.31	10.47	11.01
Ldlrad3	2	1.46	1.67	0.31	0.26	0.39	0.41
Ndnf	2	0.39	0.47	0.07	0.1	0.06	0.03
Mr1	2	2.45	2.74	0.82	0.71	1.13	0.97
Gstm5	2	3.86	5.03	2.26	2.03	3.37	3.22
Col5a1	2	0.32	0.32	0.17	0.09	0.11	0.21
Mmp13	2	2.15	2.95	0.11	0.16	0.53	0.32
Stap1	2	30.57	33.07	12.72	11.85	29.96	26.44
Rgs1	2	12.12	14.98	1.39	1.03	3.59	2.71
Mcc	2	0.93	1.42	0.41	0.41	0.34	0.42
Atp1a3	2	46.99	38.7	7.37	8.5	14.5	20.69
Il10ra	2	21.4	24.91	8.86	7.19	13.26	11.86
Dpysl2	2	20.77	22.73	8.78	7.38	10.36	8.16
Tpbgl	2	3.84	3.66	0.07	0.01	0.11	0.07
Myh15	2	0.07	0.08	0.01	0	0	0.02
Nfic	2	28.23	23.33	11.64	12.53	11.99	16.64
Slc14a1	2	0.14	0.2	0.05	0.15	0.01	0.02
Zfp36l1	2	45.95	50.06	9.74	10.19	13.35	13.65
Mbnl1	2	142.69	140.66	69.24	66.39	90.81	86.48
Zfp395	2	11.67	10.7	5.27	5.4	4.51	5.03
Camk2n2	2	0.95	1.43	0.49	0.37	0.75	0.44
Tnfrsf21	2	16.3	16.45	5.43	5.52	7.57	7.82
Tcf4	2	13.99	12.47	4.93	5.67	5.45	6.26
Thbs1	2	1.52	1.69	0.76	0.74	0.91	1.23
Saa3	2	4.43	4.14	0.56	0.74	3.03	2.42
Cul9	2	4.1	3.9	1.84	1.58	1.94	2.51
Peak1	2	32.76	26.94	6.9	8.05	10.33	12.73
Rad51ap1	2	7.98	9.32	4.44	2.91	7.19	3.99
Kitl	2	2.55	2.57	0.49	0.52	0.51	0.71
Cabyr	2	0.26	0.51	0.1	0.05	0.1	0
Mrc1	2	59.72	74.94	6.27	6.28	8.82	7.7
Appl2	2	12.51	13.83	6.45	5.03	7.35	6.29
Dgkg	2	2.31	2.25	0.46	0.43	0.64	0.67
Zeb2os	2	17.85	21.03	7.25	6.18	7.41	8.67
Ap1b1	2	56.61	58.46	28.39	24.47	25.18	25.69
Rasal3	2	5.17	5.14	2.4	1.67	2.78	2.79
Pask	2	3.07	2.89	1.45	1.14	1.96	1.92
9830107B12Rik	2	0.28	0.2	0.01	0.05	0.05	0.04
Fasn	2	20.29	17.99	7.8	7.59	7.17	10.22
Ap1s2	2	24.94	28.86	10.86	10.04	15.37	15.81
Xylt2	2	49.89	50.42	7.36	5.86	12.94	13.12
Mfsd6	2	8.94	9.91	4.37	3.75	7.46	7.06
Fbxo21	2	7.66	7.56	3.92	3.49	4.22	4.3
Add3	2	12.43	14.83	6.99	6.49	9.7	9.42
Aif1	2	45.27	59.46	11.62	14.53	21.28	17.63
Ch25h	2	5.19	5.95	0.28	0.13	0.19	0.36
Asah2	2	1.86	2	0.95	0.84	1.22	1.26
Bhlhe41	2	2.51	2.63	0.44	0.4	1.04	0.89
Sox12	2	0.52	0.52	0.17	0.22	0.15	0.15
Arhgef10	2	0.59	0.62	0.28	0.18	0.31	0.21
Kcnab2	2	86.74	78.57	39.36	38.41	44.92	46.45
Lrrc27	2	2.71	2.06	0.71	0.79	0.85	0.68
Fads1	2	36	35.51	11.5	11.5	15.63	18.22
Mir6537	2	5.38	2.66	0.19	0	0.38	0.74
Fbxo5	2	11.19	14.01	5.66	4.49	10.12	7.52
Pcbp3	2	1.84	1.81	0.77	0.85	0.78	1.1
Nfix	2	4.14	3.38	1.48	1.74	1.69	2.1
Galc	2	17.05	20.41	7.84	6.49	10.57	8.98
Pomt2	2	3.35	3.57	1.8	1.46	1.97	1.99
Itsn1	2	48.28	46.36	9.7	9.09	10.53	11.07
Sp110	2	28.3	29.04	9.8	9.02	14.76	12.53
Bcl6b	2	0.28	0.13	0.05	0.09	0.05	0.04
Rhebl1	2	2.32	2.32	0.73	0.86	1.93	1.04
2020-09-08	2	23.81	22.01	11.09	10.74	14.48	14.1
Stk26	2	1.2	1.16	0.23	0.22	0.47	0.42
Acss2	2	5.33	6.41	2.56	2.79	3.76	3.29
A530064D06Rik	2	2.36	2.15	0.15	0.18	0.51	0.37
Sema6d	2	1.1	1.15	0.48	0.55	1.01	0.89
Hebp2	2	1.9	1.92	0.51	0.46	0.94	0.68
Acss1	2	6.64	7.16	0.32	0.15	0.53	0.4
Cds2	2	16.88	17.1	7.84	7.12	9.46	10.31
Creld1	2	16.34	15.61	7.47	6.99	7.44	7.35
Blvrb	2	154.95	192.9	79.11	73.3	112.91	111.87
Slc23a2	2	15.52	15.69	6.06	5.13	9.08	8.02
Cd5l	2	20.31	25.65	1.8	1.62	4.95	4.09
AY512931	2	0.66	0.72	0.22	0.28	0.25	0.43
Gm3435	2	2.07	2.79	0.96	0.55	0.84	1.08
Rnd2	2	2.24	2.97	0.88	0.45	1.27	1.31
Pdxp	2	1.01	1.05	0.51	0.25	0.45	0.38
Fam57a	2	4.02	3.32	0.86	0.65	1.99	0.9
Slc7a7	2	24.83	25.78	3.27	3.21	4.86	5.04
Gab1	2	3.72	3.17	1.41	1.38	1.94	1.9
Gna15	2	8.53	8.03	2.96	2.11	4.55	4.1
Rnf150	2	7.69	7.29	0.25	0.23	0.31	0.28
Abcb1a	2	0.51	0.45	0.14	0.19	0.2	0.25
B3gnt9	2	2.53	2.91	1.29	1	1.51	1.31
1110046J04Rik	2	1.85	1.93	0.6	0.42	1.41	1.23
Nes	2	0.69	0.55	0.05	0.01	0.08	0.09
Adgre1	2	260.46	298.99	104.57	97.66	193.75	165.84
Tlr7	2	31.8	37.35	10.56	10.48	21	18.09
H2-DMa	2	9.94	11.61	4.79	5.36	6.15	5.41
Ehhadh	2	1	1.21	0.58	0.37	0.54	0.77
Lrfn4	2	2.12	2.08	1.11	0.72	1.04	0.91
Serpinb9	2	3.96	4.86	1.1	1.38	3.27	2.78
Zfp367	2	7.83	8.39	4.02	3.65	5.61	5.34
Cdk20	2	7.05	8.17	1.8	1.53	4.26	3.3
Fgd4	2	22.4	21.48	5.83	7.74	7.95	10.65
Arrb2	2	156.32	163.63	49.73	41.36	66.96	59.24
Chpf2	2	29.03	29.44	14.49	11.42	17.38	17.71
Bhlhb9	2	1.39	1.31	0.62	0.43	0.58	0.63
Inpp1	2	5.17	4.85	1.52	0.96	1.89	2.48
Tcp11l1	2	6.87	6.06	2.93	2.99	4.32	4.84
2020-03-01	2	10.92	12.2	2.29	2.34	5	4.65
Timp1	2	2.14	2.64	0.69	0.54	0.79	1.38
Tubb2a	2	84.55	103.96	17.7	16.55	25.58	24.69
Fn1	2	4.35	3.78	1.31	1.33	0.89	1.75
Mex3b	2	1.5	1.95	0.29	0.17	0.32	0.39
Stxbp6	2	1.09	1.03	0.02	0.07	0.05	0.12
Prkd3	2	8.63	8.47	3.46	3.78	4.49	4.37
Dcxr	2	19.27	23.69	11.56	9.71	12.71	12.26
Nme4	2	16.57	24.21	7.64	6.8	7.74	7.61
Hmox1	2	252.19	271.75	28.89	24.13	44.55	42.57
Gm4951	2	0.71	0.79	0.3	0.19	0.29	0.42
Ms4a7	2	70.69	79.54	7.07	8.4	32.29	25.67
Gdpd1	2	5.53	6.31	1.51	1.78	3.31	3.48
Arhgap26	2	2.26	2.41	0.98	1.01	1.12	1.31
1190002N15Rik	2	8.18	8.89	2.28	1.79	4.09	3.96
Emilin1	2	19.61	18.45	3.74	3.43	7.21	8.09
Paox	2	11.87	15.23	8.38	7.72	6.84	6.28
Marcks	2	57.57	65.84	9.81	11.3	17.62	16.55
Rnasel	2	11.45	12.91	2.94	2.9	4.34	3.69
2020-03-09	2	0.81	0.69	0.19	0.21	0.37	0.24
Cd53	2	106.38	118.44	38	40.87	56.19	49.78
A530088E08Rik	2	1.69	1.36	0.77	0.64	0.72	0.95
9030025P20Rik	2	2.31	2.62	1.04	0.81	1.08	1.25
Pank1	2	3.03	3.24	0.92	0.8	0.84	0.86
Slc40a1	2	80.47	90.18	1.41	1.44	3	2.2
Pkdcc	2	0.64	0.62	0.21	0.25	0.18	0.12
Rab3d	2	9.73	9.71	4.43	4.46	6.18	6.09
Map1s	2	24.46	20.84	10.5	10.73	11.2	14.77
Tbxas1	2	49.38	50.25	9.49	8.05	14.28	13.22
Slc25a45	2	14.91	20.55	9.26	7.84	10.47	8.94
Il4ra	2	23.65	23.52	7.33	7.51	8.72	9.8
Amigo1	2	2.45	2.64	1.14	1.19	1.3	1.12
Ccnd1	2	221.73	223.98	33.23	28.91	61.32	47.99
Trib1	2	4.41	4.08	1.71	1.72	2.59	2.87
Nfxl1	2	22.42	25.54	4.55	3.68	5.85	4.82
Cbr2	2	5.57	9.32	3.21	3.26	4.59	5.41
Fzd7	2	6.16	5.84	1.98	1.54	2.11	2.07
Agtrap	2	10.21	10.43	4.42	4.49	6.27	5.88
Itpr3	2	29.02	25.32	11.13	10.83	10.12	13.54
Pir	2	2.68	4.04	0.89	0.96	2.69	2.25
Myb	2	0.13	0.19	0.01	0.03	0.03	0.05
Cdc45	2	8.69	10.31	5.05	3.67	6.48	5.95
Chst12	2	30.63	30.68	8.05	7.8	11.87	11.47
Sall2	2	0.46	0.51	0.14	0.05	0.05	0.1
Cd300e	2	3.01	4.31	2.22	1.41	1.6	1.76
Prune2	2	3.29	3.06	0.62	0.46	1.22	1.35
Cercam	2	5.71	5.74	0.88	0.62	1.46	1.75
Dab2ip	2	0.69	0.48	0.13	0.12	0.07	0.06
Nucb2	2	19.48	21.31	8.88	7.39	12.84	12.19
Mir8115	2	9.31	10.26	3.58	1.84	6.43	4.31
Mafb	2	41.14	40.62	19.05	19.05	23.82	28.29
E2f2	2	7.94	8.09	1.62	1.54	2.98	3.02
Mmp12	2	15.93	17.55	4.76	4.45	15.28	11.41
Clcn5	2	14.7	13.02	5.5	5.92	5.47	7.58
Kcna3	2	0.93	0.85	0.19	0.27	0.41	0.43
Ttc39c	2	4.74	5.15	1.39	1.48	2.23	2.34
Sh2d1b1	2	0.28	0.28	0.03	0.04	0.08	0.03
Otud1	2	4.35	5.52	2.02	1.22	1.68	1.1
Dynll2	2	64.47	67.33	28.57	21.5	31.66	26.91
Zfp618	2	0.99	0.89	0.07	0.04	0.03	0.08
Psd3	2	9.55	8.63	1.61	2.28	2.78	4.12
Tceal9	2	29.97	38.61	13.11	13.13	20.77	20.74
Cd81	2	94.55	115.75	26.56	20.92	43.26	35.93
Slc4a5	2	0.1	0.08	0.01	0	0.03	0.03
Nphp4	2	0.41	0.62	0.16	0.08	0.21	0.33
Sorl1	2	3.01	2.86	0.62	0.75	0.88	1
Id1	2	17.84	19.52	1.24	1.41	3.26	2.41
Bbs7	2	2.17	2.19	0.74	0.61	1.38	1.17
Plscr3	2	22.25	20.67	7.2	7.3	11.01	11.13
Ahcyl2	2	14.67	13.72	7.12	6.59	9.28	8.57
Lpl	2	894.22	834.48	367.27	328.4	368.63	359.35
Rgmb	2	7.14	6.84	4.31	4.01	3.44	3.71
Cxcl2	2	3.66	4.81	0.27	0.24	2.23	0.56
Eef1a2	2	3.81	3.17	0.21	0.57	1.13	1.14
Xrcc2	2	2.29	2.73	1.36	0.95	1.86	1.7
Myo7a	2	16.6	15.42	5.95	5.75	6.46	8.06
Zmat3	2	11.75	11.94	4.63	4.7	4.07	5.79
Dse	2	29.14	32.45	10.83	9.27	14.43	12.85
Ankrd46	2	8.51	10.62	4.96	4.46	7.19	6.34
2310022B05Rik	2	7.57	6.91	3.48	3.67	3.74	4.57
Fabp4	2	1.05	1.1	0.19	0.19	0.56	0.36
Ubash3b	2	9.02	9.07	4.27	3.47	5.82	4.95
Arhgap22	2	10.33	10.44	3.96	3.12	5.61	5.4
Ccl4	2	13.56	18.17	0.48	0.33	2.23	1.42
Plk2	2	9.85	10.76	4.14	3.49	3.33	3.01
Wdr62	2	6.32	5.8	2.7	2.53	4.06	4.6
B230217C12Rik	2	0.73	0.93	0.09	0	0.25	0.17
Cndp2	2	193.34	217.7	47.81	44.47	68.49	58.91
Gng2	2	25.23	28.79	6.88	6.17	11.9	9.7
Rhoh	2	1.64	1.55	0.15	0.15	0.2	0.2
5730409E04Rik	2	6.54	7.11	2.73	2.18	3.04	2.97
Pacsin2	2	43.56	45.69	20.99	17.93	23.61	22.28
Slc25a1	2	37.29	39.31	20.16	21.44	16.82	19.61
Zfyve21	2	5.61	6.4	3.12	2.37	3.62	3.08
Twf1	2	36.32	43.29	19.6	16.46	27.61	23.05
Kif5c	2	0.43	0.42	0.07	0.07	0.09	0.08
Gm1673	2	2.74	3.15	0.76	0.46	0.54	0.78
Cdkn2b	2	9.35	9.24	4.74	4.44	3.16	3.08
Clec4b1	2	7.66	10.14	2.78	3.12	2.87	2.91
Lrp5	2	19.7	17.89	8.35	9.18	7.32	10.24
Ldlrap1	2	35.55	32.57	11.84	11.96	11	12.14
Gfra4	2	3.16	2.79	0.28	0.32	0.55	0.34
Ermard	2	7.24	7.35	3.08	2.87	3.94	4.09
Fez2	2	20.42	22.73	9.86	10	11.23	8.49
Treml4	2	2.13	3.41	0.47	0.66	1.42	1.3
Thbd	2	2.83	3.4	0.87	0.99	1.53	1.56
Zfhx3	2	4.3	3.11	1.14	1.26	0.95	1.84
Slc44a2	2	20.62	21.34	8.57	7.84	13.57	12.78
Man2a2	2	19.17	19.57	2.78	2.61	3.44	4.7
Lifr	2	2.05	2.05	0.57	0.71	0.47	0.51
Cd300lf	2	2.03	2.51	0.33	0.34	0.81	0.38
Spred3	2	0.69	0.5	0.03	0.02	0.11	0.15
Bcl6	2	14.75	14.35	6.45	5.76	7.56	7.48
Arhgap25	2	16.57	18.57	7.68	6.42	6.62	6.06
Slc2a3	2	4.28	4.98	1.36	1.37	2.16	2.31
Ccl6	2	131.82	178.26	18.91	19.19	51.53	42.83
Gapt	2	1.85	1.71	0.25	0.79	1.06	0.63
Abhd12	2	127.38	130.37	31.62	26.99	41.97	36.72
Zdhhc18	2	20.86	20.19	9.25	8.77	11.94	12.78
Gins2	2	26.32	31.73	12.31	10.12	18.4	15.45
Cd200r1	2	13.37	17.28	4.07	3.79	7.84	6.51
Fpr2	2	5.76	7.2	0.26	0.43	1.99	1.83
Cald1	2	0.55	0.71	0.21	0.18	0.38	0.48
P2rx7	2	13.03	15.09	5.45	4.7	8.05	7.33
Daglb	2	20.72	22.32	11	9.39	12.35	10.18
Rin2	2	21.76	23.8	11.99	9.95	14.14	13.06
Lrfn1	2	1.9	1.78	0.23	0.17	0.13	0.31
Utp14b	2	3.92	3.59	3.22	3.72	1.63	1.86
Cmbl	2	1.72	1.45	0.32	0.29	0.08	0.18
Dck	2	32.73	38.58	16.33	15.12	31.18	24.51
Ppp1r13b	2	6.4	5.92	2.71	2.88	2.32	3.31
Mmd	2	22.49	26.14	7.71	6.45	15.61	12.68
Ms4a6c	2	38.27	40.1	15.28	14.84	26.99	18.81
Plin2	2	224	252	94.8	80.87	133.54	121.69
Fosl1	2	1.55	1.46	0.58	0.35	0.65	0.95
Hacd2	2	8.02	8.54	3.61	4.08	4.65	4.76
Mir223	2	8.07	8.36	1.15	0.79	2.49	0.74
Ccdc85b	2	5.3	5.29	2.34	2.04	3.15	3.29
Cotl1	2	355.06	357.36	198.97	199.04	179.6	184.32
Csf3r	2	2.55	2.73	0.4	0.5	0.77	0.76
Glrx	2	135.93	134.42	38.74	35.73	46.83	46.92
Maml2	2	2.16	2.16	0.4	0.44	0.47	0.4
Rap2a	2	23.77	23.56	9.83	8.8	9.51	9.19
Kif19a	2	0.73	0.58	0.28	0.29	0.37	0.35
Mrvi1	2	0.17	0.16	0.03	0.02	0.02	0.05
Rgs7bp	2	0.23	0.28	0.03	0.07	0.06	0.08
Rgs11	2	0.97	1.3	0.39	0.19	1.08	0.69
S1pr1	2	15.76	18.45	2.04	1.92	6.7	5.6
Tmem106a	2	76.82	91.46	28.67	21.56	43.54	35.48
0610009E02Rik	2	5.54	5.06	1.02	0.7	1.62	2.41
Shc4	2	0.57	0.63	0.07	0.12	0.1	0.1
Fah	2	2.86	3.93	1.15	0.91	2.33	1.61
Slc11a1	2	158.88	157.13	23.72	24.8	65.71	73.23
Dusp7	2	19.98	19.8	10.72	9.74	9.83	10.05
Lamb2	2	2.96	2.99	0.19	0.23	0.41	0.46
Slc3a2	2	106	110.18	37.34	31.99	47.73	48.45
Chtf18	2	8.58	9.15	4.66	3.86	5.8	5.68
Phc1	2	1.74	1.85	0.87	0.75	0.82	1.17
Rnase4	2	28.97	39.02	1.85	1.73	4.35	3.24
Gamt	2	18.9	22.14	7.35	7.66	9.24	9.38
Unc5a	2	0.41	0.42	0.09	0.09	0.09	0.17
Acss2os	2	1.58	1.86	0.23	0.65	1.04	1.1
Trem1	2	0.68	0.71	0.17	0	0.2	0.17
Pex11a	2	1.21	1.41	0.5	0.49	0.76	0.86
Ccnd2	2	14.94	12.05	0.32	0.35	0.53	0.66
Pla2g15	2	35.02	40.24	14.65	11.34	14.45	12
Sorbs1	2	0.59	0.48	0.16	0.17	0.39	0.33
Lbh	2	32.63	30.61	4.26	4.01	7.09	6.76
Tex9	2	0.64	0.5	0.25	0.2	0.36	0.35
6720489N17Rik	2	1.58	1.82	0.61	0.42	1.01	0.87
Prr5	2	0.94	0.5	0.26	0.09	0.14	0.13
Pold1	2	28.17	27.53	12.42	11.38	14.65	16.12
Plcd1	2	0.31	0.36	0.06	0.11	0.32	0.14
Pparg	2	9.02	12.26	3.75	4.14	4.59	5.76
Lyzl4	2	4.34	4.67	0.5	0.6	0.82	0.74
Sgcb	2	5.14	5.9	2.26	1.63	3.15	2.62
BC037034	2	22.56	24.2	9.84	6.94	10.02	9.46
Cmklr1	2	4.84	5.4	0.86	0.62	1.6	1.75
Pck2	2	9.77	10.43	4.34	4.55	5.85	5.86
AU022793	2	0.44	0.31	0.02	0.07	0.01	0.01
Pdlim4	2	56.3	61.3	18.94	15.05	23.24	22.55
Cd300ld3	2	15.86	10.59	2.6	2.09	2.03	2.86
Tnfaip8l2	2	51.54	57.76	21.42	23.24	27.67	27.9
Plekhh2	2	0.92	1.01	0.12	0.09	0.2	0.16
Acsf2	2	3.14	3.39	0.36	0.2	0.56	0.58
Wfdc17	2	89.18	122.8	5.86	8.44	22.62	16
Lsp1	2	40.46	48.5	15.27	15.81	23.36	22.49
Fam78b	2	0.17	0.18	0.01	0.04	0.04	0.02
Scamp5	2	9.81	10.41	4.39	4.27	4.39	4.49
Gipc2	2	0.22	0.4	0	0	0	0
Cdc42ep3	2	14.35	13.83	6.34	5.62	10.73	8.82
Mta3	2	20.72	20.73	10.95	9.61	12.32	11.2
Gm5086	2	1.23	1.14	0.1	0.13	0.18	0.11
Col14a1	2	1.44	1.21	0.17	0.16	0.11	0.18
Clec4d	2	186.4	228.48	59.07	61.02	161.41	136.6
Phactr2	2	2.53	2.19	0.52	0.57	0.88	0.98
Zfp90	2	5.73	5.78	1.29	1.4	2.48	1.66
Bambi-ps1	2	1.76	2.18	0.69	0.71	0.86	1.01
Mettl7a1	2	8.59	10.04	4.56	3.18	5.87	3.92
Ggta1	2	19.5	22.67	4.23	3.41	11.43	10.94
2020-09-05	2	0.6	0.74	0.04	0.06	0.16	0.13
Icosl	2	7.44	8	0.6	0.83	1.75	1.21
Ebi3	2	21.06	21.68	8.46	6.97	13.53	14.9
Igf2bp2	2	7.63	6.15	0.6	0.73	0.85	0.83
Cnksr3	2	1.97	2.22	1.32	1.45	0.95	1.1
Pros1	2	11.34	14.62	1.85	1.83	3.18	2.56
Esr1	2	0.68	0.71	0.36	0.31	0.39	0.37
Alox5ap	2	238.25	306.33	60.79	54.19	118.47	100.04
Cln6	2	38.26	36.6	16.61	17.35	19.83	21.59
Metrn	2	22.42	24.63	10.62	9.56	12.31	12.56
Fam174a	2	15.72	24.53	11.24	8.45	17.35	10.24
Zdhhc8	2	5.49	5.19	2.76	2.4	3.4	3.77
Kif7	2	1.05	1.16	0.32	0.24	0.54	0.51
Pla2g4a	2	13.61	16.17	5.14	5.02	9.61	8.3
Gpsm1	2	2.08	2.48	1.02	0.91	1.05	1.01
Necab3	2	0.46	0.33	0.02	0.04	0.15	0.2
Fam217b	2	3.49	3.46	1.05	0.86	0.77	0.94
Ulk4	2	0.66	0.44	0.11	0.13	0.24	0.28
Cd14	2	216.55	213.2	49.75	43.62	70.15	67.89
Dnajb5	2	1.25	1.69	0.83	0.7	0.62	0.56
Akna	2	12.8	12.74	5.07	4.62	6.21	7.12
Eml6	2	0.83	0.77	0.35	0.37	0.31	0.39
Sec14l1	2	44.31	46.82	19.74	18.34	20.41	20.32
Tns4	2	0.51	0.69	0.08	0.1	0.11	0.18
Ctla2b	2	50.87	63.79	2.62	1.75	6.53	4.69
Marcksl1	2	130.67	143.22	38.25	35.82	45.05	41.66
Plau	2	110.5	135.4	11.08	6.99	14.24	8.54
Zfp36l2	2	75.98	77.92	39.84	33.93	52.19	51.62
Xdh	2	21.47	20.04	7.26	8.57	13.32	13.51
Abcc3	2	48.85	44.78	4.57	4.47	9.41	9.83
Neurl1a	2	1.71	2.09	0.09	0.15	0.15	0.3
C030034L19Rik	2	0.19	0.23	0.02	0.01	0.01	0.03
Spp1	2	447.74	540.76	291.38	216.67	209.9	176.23
Ctss	2	275.63	339.49	136.36	130.6	234.31	183.7
Evl	2	46.59	51.29	14.27	10.75	20.54	19.52
Qsox1	2	8.08	10.02	4.58	3.42	5.63	5.25
Wdyhv1	2	2.89	3.84	2.02	1.5	2.22	2.19
Apba1	2	1.96	1.75	0.24	0.34	0.54	0.58
E2f8	2	13.05	12.52	6.01	5.19	9.52	10.31
Tpcn2	2	15.72	16.45	8.79	6.91	8.79	8.17
Hps3	2	10.98	11.38	5.24	4.45	6.95	6.47
Fam189b	2	3.64	3.65	1.77	1.14	2.06	2.05
Cd209c	2	2.01	1.9	0.68	0.8	1.4	1.91
Sfxn5	2	8.99	8.56	1.61	1.29	2.1	2.24
Prss16	2	0.59	0.86	0.22	0.31	0.43	0.3
Chaf1a	2	29.02	27.58	13.85	12.41	15.64	16.28
E2f1	2	25.4	26.55	9.84	7.91	11.9	12.27
Mctp1	2	1.49	1.73	0.28	0.3	0.59	0.51
Dhcr24	2	31.77	29.73	9.53	8.75	9.01	9.96
Incenp	2	61.33	67.24	30.4	24.12	40.44	41.46
Jun	2	29.92	30.45	19.09	14.78	13.91	13.33
Pmp22	2	111.49	130.9	20.97	15.85	54.92	46.31
P4ha2	2	1.89	3.09	0.39	0.52	0.64	0.51
Ccne1	2	10.99	12.05	3.69	2.29	4.8	4.7
Iffo2	2	6.41	6.57	3.46	3.39	3.42	2.95
P4htm	2	0.43	0.43	0	0.07	0.25	0.03
Pik3ap1	2	83.95	83.12	42.65	38	40.94	43.35
Dpf1	2	0.4	0.44	0.04	0.12	0.16	0.14
C1qc	2	215.04	260.82	21.63	19.36	44.52	41.92
Tgfbr3	2	0.16	0.13	0.03	0.09	0.01	0.05
Pctp	2	9.49	10.95	5.35	4.38	5.72	5.08
Fcrls	2	26.78	29.76	0.5	0.52	0.98	0.68
Nek6	2	9.59	9.89	1.62	1.79	3.04	2.75
Mcoln2	2	3.03	3.34	1.51	1.6	3.45	2.61
Stard3nl	2	18.31	21.4	10.87	7.37	15.44	11.02
Slc46a3	2	1.71	2.27	0.55	0.5	0.62	0.49
Pgap1	2	3.94	3.87	0.47	0.79	1.12	1.45
Gclc	2	34.41	39.22	11.74	9.14	18.52	14.13
Rnf128	2	48.27	52.86	15.55	12.35	38.4	31.22
Galnt10	2	8.09	8.15	3.27	2.96	4.07	4.06
Mgst1	2	20.74	26.51	2.56	3.53	9.55	7.61
Pld4	2	217.26	228.22	100.45	93.08	136.13	128.05
Tlr8	2	33.03	35.88	7.75	8.05	13.36	13.68
Clvs1	2	7.13	8.61	2.52	2.69	2.85	2.2
Themis2	2	37.73	39.63	19.96	17.19	22.82	23.21
Clec7a	2	32.85	36.44	17.47	15.82	17.85	13.71
Arc	2	0.4	0.62	0.21	0.18	0.25	0.14
D1Ertd622e	2	37.81	40.95	18.84	16.33	28.19	21.64
Sqle	2	23.71	24.22	8.58	8.29	10.19	8.66
Tanc2	2	5.43	5.22	1.31	1.46	2.59	3.81
Pald1	2	6.47	6.42	1.62	1.69	2.57	2.34
Laptm4a	2	68.51	93.07	44.74	35.41	63.29	39.32
Bend6	2	0.68	0.57	0.13	0.26	0.2	0.26
Nfatc2	2	15.03	13.21	4.91	5.54	8.14	11.35
Cep250	2	21.5	19.18	8.03	7.33	7.57	10.13
Slc36a1	2	8.4	8.24	3.32	3.04	3.93	5.02
Synpo	2	0.19	0.25	0.05	0.01	0.03	0.1
Mllt11	2	1.7	2.27	0.8	0.65	1.15	0.81
Slc41a3	2	8.39	9.01	3.77	3.29	4.57	5
Slit1	2	0.13	0.04	0	0.01	0.01	0
Atp10a	2	3.12	2.71	1.15	1.18	1.97	2.12
Celf2	2	46.19	40.57	13.1	15.44	19.48	21.09
Nt5dc2	2	127.69	140.74	17.03	20.02	33.39	33.96
Lgmn	2	188.35	261.61	77.69	62.02	117.87	95.07
Asb13	2	2.42	3.27	1.4	1.36	1.79	1.75
Sbk1	2	1.98	1.92	0.94	0.81	1.27	1.35
Hk3	2	97.98	104.85	22.66	21.17	28.41	28.15
Slc8a1	2	6.41	6.55	1.48	1.8	2.26	2.62
2510009E07Rik	2	18.45	17.8	7.88	7.16	10.28	10.12
Tmem221	2	4.14	4.23	1.52	1.35	1.66	1.87
Ccl2	2	33.72	40.01	4.84	4.49	14.91	9.47
B3glct	2	1.74	2.88	0.88	0.77	1.32	1.31
Batf3	2	1.42	1.9	0.18	0.12	0.12	0
Rab23	2	2.14	2.04	0.86	0.79	1.32	1.28
Bid	2	14.39	16.59	6.99	4.93	8.68	7.79
Hdac4	2	7	6.17	3.09	3.01	3.1	4.3
Prkcb	2	39.38	34.8	17.22	17.66	15.04	17.18
Trib3	2	0.83	1	0.31	0.14	0.41	0.87
Bgn	2	1.72	1.75	0.88	0.68	0.88	1.46
Pkib	2	3.12	3.18	0.5	0.5	0.81	0.69
Hist2h2bb	2	8.08	7.22	2.91	3.52	5.29	2.96
Naip5	2	2.9	2.94	1.33	1.38	2.03	2.26
Treml1	2	2.2	2.18	0.14	0.09	0.36	0.25
Ksr1	2	1.38	1.19	0.55	0.58	0.79	0.87
Ms4a6d	2	48.32	48.54	13.37	12.62	28.25	22.42
Parp1	2	70.61	73.52	36.27	32.13	36.04	39.62
Kbtbd6	2	0.61	0.49	0.27	0.12	0.28	0.28
Snx2	2	123.58	143.36	50.74	48.41	66.54	59
E2f7	2	6.4	5.53	1.35	1.6	2.31	2.72
Pde1c	2	0.31	0.31	0	0.02	0.01	0.02
Cd28	2	1.59	2.06	0.63	0.54	0.97	1.03
Gm16982	2	6.82	6.03	2.58	2.74	2.57	3.24
Nectin4	2	2.22	2.38	0.95	0.82	1.32	1.07
Ctgf	2	0.74	0.8	0.28	0.08	0.44	0.5
Gpr155	2	1.51	2.03	0.87	0.83	1.1	0.99
Pidd1	2	4.02	3.71	1.34	1.07	2.1	1.62
Panx1	2	13.68	14.53	6.03	4.98	6.46	6.16
Pag1	2	4.47	4.27	1.94	2.26	2.28	3.05
Mir7115	2	16.96	19.06	4.99	2.05	8.96	6.08
Hsp90b1	2	275.99	328.75	134.79	171.61	105.84	153.85
B4galt4	2	3.13	3.3	1.66	1.62	1.4	1.44
Rcbtb2	2	24.21	27.31	7.91	7.58	22.66	19.78
Sesn3	2	2.72	2.99	0.56	0.63	0.72	0.61
Gpc2	2	0.55	0.46	0.13	0.07	0.09	0.11
Rapgefl1	2	0.75	0.74	0.21	0.38	0.36	0.46
Adpgk	2	11.88	13.66	6	5.08	7.21	6.72
Il10	2	0.55	0.76	0.16	0.12	0.48	0.4
Smpdl3b	2	13.46	14.91	1.66	1.37	3.26	3.74
Clspn	2	14.09	15.26	5.2	4.39	7.77	7.14
Trpm4	2	4.21	4.14	0.95	0.96	1.61	1.79
Bambi	2	1.05	0.87	0.48	0.44	0.47	0.38
Cbx6	2	20.65	18.87	2.76	2.47	3.99	4
Mdk	2	1.12	0.99	0.43	0.18	0.47	0.74
Zcchc24	2	14.52	15.72	1.2	1.09	2.27	3.01
Suco	2	4.51	5.16	2.4	2.33	3.09	3.12
Map3k9	2	3.97	2.87	1	1.25	1.44	1.63
Itgal	2	42.97	43.04	11.13	8.08	18.39	16.9
Atp6v0e2	2	11.37	13.42	6.05	5.86	8.65	7.08
Etv5	2	73.27	69.95	6.06	6.87	10.21	10.46
AV051173	2	23.96	21.2	8.64	6.32	11.82	13.61
Syngr1	2	41.83	49.54	14.27	13.3	22.41	21.8
Pf4	2	400.27	495.05	11.61	10.28	44.05	36.73
Mx1	2	3.31	3.08	1.72	1.07	2.44	1.87
Agap2	2	0.74	0.55	0.25	0.25	0.5	0.41
Lgals1	2	1677.5	1752.18	341.41	461.26	641.58	716.97
Irf8	2	45.6	46.95	7.36	6.14	10.66	10.91
Paqr7	2	9.51	10.7	2.77	2.56	4.09	3.04
Stk39	2	6.05	6.43	0.68	0.86	0.84	0.84
Rhob	2	24.78	26.57	10.12	9.39	9.88	10.07
Syne2	2	0.74	0.59	0.31	0.34	0.38	0.67
Fam212a	2	4.58	4.25	2.58	1.45	2.06	2.38
Trem3	2	0.87	0.85	0.2	0.12	0.48	0.46
Tgm4	2	4.46	4.34	2.14	2.01	2.52	2.43
Itm2c	2	73.93	80.07	43.89	39.52	38.86	34.3
Hfe	2	8.27	9.45	3.34	2.8	4.81	4.19
Pias3	2	9.05	9.38	4.75	3.61	5.56	5.01
Fam213b	2	30.51	35.54	12.88	12.06	19.43	19.2
Gm5431	2	7.61	7.31	2.03	2.02	3.34	3.41
Ms4a4a	2	6.01	7.84	0.4	1	1.57	0.98
Lrp8	2	4.12	3.85	0.88	0.64	1.12	1.11
Ctsd	2	2579.92	3039.24	1057.19	890.55	1425.36	1165.27
Ggn	2	0.8	0.74	0.43	0.14	0.48	0.41
Cnp	2	23.74	26.48	6.89	6.45	9.07	9.15
Coro2a	2	22.62	20.94	10.58	9.96	14.04	16.66
Mybl2	2	14.42	14.39	7.18	5.51	7.96	9.26
Tpd52	2	45.54	51.2	14.18	12.14	19.45	16.72
Dnmt3l	2	0.28	0.61	0	0	0.21	0.14
Sdc3	2	191.87	186.01	71.36	65.35	87.76	90.77
Cd300ld5	2	42.48	44.62	5.12	5.64	7.39	8.58
Phf13	2	5.26	5.95	2.85	2.67	3.24	2.77
1300002E11Rik	2	1	1.49	0.89	0.41	1.07	0.9
Mypop	2	1.39	1.35	0.7	0.68	0.51	0.79
Ttc28	2	2.34	2	0.93	1.17	0.71	1.17
Por	2	116.01	112.89	46.24	46.15	39.09	44.74
Tmem229b	2	15.88	18.07	7.98	6.84	8.52	8.99
Lacc1	2	14.48	15.38	7.82	6.17	9.26	7.88
Cdc7	2	3.12	3.8	1.59	1.21	2.66	2.01
Pou2f2	2	10.63	8.76	0.69	0.61	1.03	1.68
Tlr13	2	110.16	117.19	12.86	12.91	30.76	28.02
Ccm2	2	20.38	22.16	10.76	8.68	12.76	11.68
Cdh5	2	0.33	0.4	0.04	0.08	0.14	0.19
Sash3	2	22.54	24.2	12.19	9.32	15.54	14.83
3110062M04Rik	2	4.28	5.22	2.43	1.83	2.62	2
Lrrc3	2	0.21	0.21	0.02	0.08	0.02	0.09
F630028O10Rik	2	12.78	18.05	2.05	1.28	5.3	3.95
Epor	2	0.44	0.41	0	0	0.01	0.04
Lgals9	2	47.47	50.42	19.56	18.66	28.91	26.18
Gm6634	2	0.27	0.4	0.02	0.02	0.16	0.1
Pik3c2b	2	0.26	0.38	0.07	0.09	0.06	0.06
Trem2	2	203.83	264.02	46.44	38.59	83.21	75.93
Zdhhc1	2	2.07	2.14	1.11	0.69	1.41	1.13
Arhgap19	2	11.19	12.72	6.02	5.78	8.63	7.88
Rad51c	2	1.81	2.37	0.64	0.59	1.21	1.18
Mvb12b	2	12.77	12.29	5.56	5.85	6.06	8.05
Hdac9	2	3.33	3.45	0.51	0.59	0.44	0.58
Ly9	2	24.13	27.69	10.6	9.05	18.66	15.16
Pacrg	2	5.24	6.45	2.49	2.99	5.97	5.28
Ninl	2	0.91	0.93	0.55	0.26	0.43	0.54
Zc3hav1l	2	1.23	1.57	0.23	0.18	0.26	0.38
Efna1	2	0.28	0.5	0.14	0.03	0	0.08
Fdft1	2	35.43	40.33	9.83	9.78	12.86	12.42
Slc39a8	2	4.44	4.72	0.83	0.96	1.33	1.54
Cuedc1	2	3.62	3.47	0.72	0.53	1.27	1.39
Nptx1	2	3.55	2.98	0.63	0.65	2.18	2.82
Slc48a1	2	109.7	121.38	28.4	28.27	43.73	41.02
Plekhg2	2	3.38	3.12	1.07	1.05	1.16	1.63
Magee1	2	2.73	2.53	1.22	1.1	1.58	1.28
Nxpe5	2	18.41	19.7	0.67	0.73	1.45	1.5
Nfia	2	0.71	0.71	0.45	0.48	0.29	0.43
Cd300lb	2	58.29	67.79	29.25	20.94	45.31	38.89
Kctd17	2	3.72	2.84	0.69	0.71	1.39	1.65
Mboat2	2	0.18	0.35	0.05	0.08	0.07	0
Gna12	2	84.01	92.32	26.11	21.34	27.72	27.92
Snx8	2	59.67	60.1	34.9	34.27	30.66	30.1
Pid1	2	141.92	155.82	81.14	66.7	126.74	110.81
Cacna1a	2	12.05	10.86	2.92	2.63	3.51	4.64
Cep97	2	0.93	0.82	0.18	0.16	0.36	0.6
Kcnk13	2	20.42	23.44	7.53	6.59	12.49	11.67
Klf2	2	15.97	18.7	6.43	5.3	8.55	7.86
Trpv4	2	4.73	5.04	0.89	0.73	1.47	1.64
Gm20337	2	2.67	2.25	0.98	0.64	0.68	0.9
Fads3	2	1.59	1.67	0.39	0.32	0.75	0.56
Slc26a11	2	2.67	3.78	1.15	0.6	1.35	1.01
Kank2	2	11.51	11.35	3.36	3.15	3.12	3.67
Bst2	2	57.97	71.85	35.47	24.83	50.98	34.14
Ccl3	2	15.8	19.52	2.67	1.92	5.38	3.83
Ephb6	2	0.41	0.38	0.1	0.14	0.09	0.17
Ptgir	2	4.59	4.53	0.99	0.98	2.27	2.2
Prkacb	2	64.79	67.77	20.56	20.93	26.71	22.87
Tnfrsf26	2	1.6	1.53	0.49	0.47	1.4	0.94
Kctd11	2	3.24	3.02	1.78	1.32	2.25	1.84
Hoxa1	2	1.67	1.5	0.48	0.33	0.88	0.71
Gab3	2	5	4.4	0.63	0.69	0.76	0.81
Klf16	2	11.59	9.71	5.03	5.07	5.77	6.02
Ctdspl	2	6.5	6.61	1.66	1.26	1.95	2.05
Smo	2	4.05	3.75	1.06	0.81	0.83	1.1
Angptl2	2	8.89	9.11	1.18	1.3	4.61	5.33
Rab8b	2	64.72	68.3	27.4	27.34	38.71	35.62
Adrb2	2	12.57	15.94	3.01	2.06	4.43	3.57
Tgfb3	2	1.25	1.29	0.43	0.24	0.23	0.28
Ets1	2	1.47	1.92	0.42	0.33	0.48	0.49
Akt3	2	11	11.69	4.94	5.66	7.73	7.45
Ms4a6b	2	14.77	18.41	6.39	6.58	9.5	8.02
Mmp8	2	2.52	3.15	0.34	0.33	3.19	2.88
Adam15	2	202.97	196.01	30.41	29.53	51.34	55.06
Npl	2	1.36	1.71	0.75	0.56	0.87	0.58
Cers4	2	2.6	2.53	0.26	0.26	0.51	0.34
Slc8b1	2	20.3	22.84	10.94	7.64	16.07	13.85
Pard6g	2	0.45	0.57	0.21	0.16	0.15	0.3
5430427O19Rik	2	3.15	3.77	1.07	0.99	1.97	1.47
Plaur	2	22.43	25.92	12.09	10.11	19.62	15.71
Hivep3	2	2.19	1.69	0.68	0.68	0.54	0.98
Ralgps2	2	1.82	2.07	0.6	0.51	0.61	0.67
Cklf	2	22.48	27.88	11.95	12.1	19.84	14.06
C5ar1	2	88.49	100.94	8.4	7.99	26.36	26.61
Dennd1c	2	8.93	9.51	3.81	2.87	5.51	4.67
Cyp27a1	2	4.7	6.17	1.04	0.9	1.66	1.45
Pde1b	2	4.84	5.41	3	1.86	2.5	2.65
Folr2	2	64.84	82.39	11.2	12.01	31.33	24.8
Stk36	2	0.43	0.46	0.17	0.19	0.28	0.25
Gcnt1	2	19.69	20.32	3.15	3.17	12.52	11.24
Tmsb4x	2	5446.23	7693.77	2315.35	2452.86	3731.5	3008.18
Pbk	2	10.73	13.86	6.2	4.61	10.81	9.42
Ipo9	2	27.04	24.32	8.69	8.05	11.41	11.51
Enpp1	2	2.4	2.21	0.15	0.14	0.25	0.2
Cd300ld4	2	42.61	44.8	5.15	5.64	7.39	8.58
Fam234b	2	2.11	2.41	0.88	1.04	1.47	1.37
Icam2	2	4.53	4.87	2.36	2.01	2.52	3.03
2010005H15Rik	2	0.72	0.8	0	0	0	0
Mir1903	2	46.95	42.72	2.65	1.09	3.44	4.08
Lair1	2	15.35	17.49	5.92	4.86	8.68	7.54
Dlg4	2	4.91	5.27	1.4	1.13	2.15	2.22
Etv4	2	0.21	0.26	0.05	0.08	0.02	0.05
Adamtsl5	2	1.61	1.38	0.38	0.39	1.38	1.27
Micalcl	2	0.84	0.92	0.1	0.12	0.21	0.21
Cdca7	2	9.3	9.59	4.11	3.13	3.72	3.59
Fyn	2	14.71	16.56	7.8	6.61	9.23	9.19
Pilrb2	2	1.88	2.66	0.74	0.51	1.17	0.95
Rhoc	2	40.65	49.01	13.66	12.27	16.25	14.36
Ift74	2	3.64	3.97	1.08	1.31	2.23	1.99
Plxnc1	2	8.28	8.97	1.48	1.59	2.4	2.41
Capn1	2	30.56	29.95	14.75	13.45	17.48	17.12
Tnfrsf13b	2	7.31	8.7	3.96	2.81	3.51	4.36
Gdf3	2	1.35	1.53	0.76	0.67	1.15	1.05
Svil	2	7.64	7.7	2.33	2.37	3.42	3.34
Dmwd	2	23.21	22.07	3	3.16	4.55	4.37
Acox3	2	14.93	15.34	5.56	5.51	7.33	7
Sema4c	2	2.61	2.9	0.74	0.63	0.84	0.5
Prdx5	2	204.96	227.15	53.41	51.83	70.04	65.66
Fam114a1	2	3.7	4.36	0.86	0.84	1.28	1.46
Hs3st1	2	0.25	0.39	0	0	0	0
Tuba1a	2	18.19	22.66	9.7	9.96	18.32	15.29
Axl	2	16.3	14.88	2.05	2.13	5.32	5.33
Enkd1	2	4.76	5.15	2.08	1.58	3.07	2.63
Gm16793	2	1	1.06	0.23	0.32	0.38	0.36
Rasgef1b	2	25.39	26.75	14.32	11.62	19.33	18.16
Grk5	2	4.05	4.27	1.96	1.77	3.17	2.58
Myh7b	2	0.65	0.72	0.32	0.31	0.17	0.25
Rdh10	2	6.09	6.14	2.04	1.95	2.72	2.91
Cdc6	2	7	6.76	2.55	2.19	3.47	3.45
Siglec1	2	100.7	89	5.11	4.97	9.12	8.94
Mir671	2	21.17	21.56	9.93	7.34	13.58	13.1
Anxa3	2	62.4	75.68	13.59	13.22	22.28	19.03
Chn2	2	2.63	2.65	0.29	0.12	0.27	0.28
Map4k1	2	5.62	6.59	2.01	1.72	2.64	2.84
1500011B03Rik	2	7.98	12.88	3.83	4.48	7.06	4.9
Hk2	2	9.25	8.44	3.56	3.12	3.48	3.25
Lrp12	2	8.84	8.55	3	2.51	3.71	3.02
Naprt	2	2.64	3.32	1.24	0.93	1.57	1.33
Nxpe4	2	0.52	0.6	0.32	0.12	0.57	0.5
Irf4	2	1.31	1.24	0.36	0.4	0.62	0.43
2900026A02Rik	2	4.02	4	0.32	0.35	0.46	0.66
Wdfy3	2	29.07	25.03	12.12	13.86	11.41	17.57
Fgd2	2	19.82	22.22	11.66	8.64	12.98	11.43
Dtx3	2	3.8	3.95	1.35	1.28	1.62	2.04
Crym	2	0.32	0.55	0	0	0.07	0.03
Cdk5r1	2	1.29	1.64	0.23	0.11	0.37	0.29
Chst10	2	3.58	3.67	2.54	1.56	1.6	1.58
Stk10	2	20.9	20.01	9.43	8.27	11.07	12.31
Lpxn	2	70.72	81.29	34.64	27.65	56.08	48.96
Phlda3	2	10.01	11.65	4.98	4.73	5.36	4.67
Vav3	2	10.4	12.82	4.51	3.93	4.85	4.24
Bsn	2	0.78	0.75	0.16	0.09	0.18	0.36
Fyb	2	88.24	88.61	38.66	39.59	61.2	68.85
1810011H11Rik	2	20.3	25.27	2.33	1.56	5.93	5.31
Slc7a4	2	0.94	1.18	0.16	0.35	0.34	0.26
Dhrs3	2	89.62	109	17.85	13.39	23.59	19.43
Snx24	2	8.28	10.62	1.67	1.7	2.85	2.2
E130215H24Rik	2	0.85	0.67	0	0.02	0.07	0.04
Snx33	2	3.52	3.95	1.76	1.72	2.07	2.56
Il21r	2	21.5	21.83	5.64	5.74	9.93	10.28
Lilrb4a	2	74.37	85.72	25.86	21.3	55.26	46.23
Tpra1	2	20.4	21.94	11.59	8.6	13.31	10.9
C1qb	2	140.51	162.97	12.55	11.44	20.8	18.85
Lst1	2	64.85	88.17	37.25	31.03	39.63	35.31
Dsel	2	1.85	1.89	0.91	0.84	1.27	1.44
Nim1k	2	0.44	0.44	0.09	0.12	0.29	0.16
Dmpk	2	94.78	87.57	9.53	8.71	13.69	14
Zik1	2	1.22	1.17	0.41	0.42	0.73	0.57
C1qa	2	112.51	140.07	10.81	12.95	28.37	21.23
Rap2b	2	49.9	49.6	20.17	17.27	25.3	22.76
Sh3bp5	2	22.14	22.48	2.75	2.37	6.44	6.05
Slc7a8	2	130.13	109.96	16.34	15.69	33.37	39.41
Itga6	2	84.51	82.7	28.13	28.53	39.94	41.13
Dmac1	2	47.93	63.08	26.8	22.54	29.46	24.69
Stx2	2	16.31	18.04	8.31	6.64	12.01	11.27
Nlrp3	2	19.43	18.72	3.77	3.9	6.24	6.47
Rtn4rl1	2	0.15	0.22	0.06	0.04	0.04	0.02
Ada	2	10.45	12.78	5.06	4.85	6.99	6.23
Cdr2	2	6.61	6.7	2.41	2.14	3.02	3.48
1700110K17Rik	2	2.67	2.76	0.89	1.04	0.74	0.86
Hdac7	2	1.22	1.44	0.58	0.38	0.6	0.98
Col5a2	2	0.37	0.51	0.23	0.18	0.28	0.23
Sqor	2	33.4	34.79	8.44	7.96	14.22	13.43
Olfml2b	2	0.52	0.6	0.21	0.08	0.22	0.33
Ptpn7	2	42.56	40.6	16.85	16.76	22.2	21.2
Frmd4b	2	20.67	21.76	7.09	5.97	8.62	8.04
Mertk	2	16.16	17.83	2.77	2.58	4.82	4.76
Arhgap27os3	2	0.99	0.7	0.36	0.36	0.14	0.64
Jazf1	2	2.29	1.75	0.95	0.59	1.17	0.9
Zfp354c	2	0.13	0.11	0	0.02	0.05	0.02
Gas6	2	80.01	100.17	4.2	2.9	5.1	4.69
Abcd4	2	6.18	7.01	3.23	2.8	4.41	4.84
Cnrip1	2	2.94	2.96	0.16	0.25	0.56	0.34
Txndc5	2	49.91	53.88	24.86	22.17	28.36	27.06
Ccl7	2	8.13	7.72	0.47	0.6	1.71	1.6
Ripor2	2	0.41	0.32	0.16	0.14	0.1	0.11
Dtnb	2	1.38	1.26	0.79	0.64	0.75	0.59
Mcm2	2	30.7	34.88	15.33	13.06	18.28	17.43
Rasgrp3	2	1.49	1.44	0.05	0.03	0.16	0.1
Unc93b1	2	158.91	179.9	92.02	75.21	121.79	108.04
Iqgap2	2	1.41	1.6	0.27	0.23	0.44	0.39
Klhl22	2	4.75	4.58	2.1	2.2	2.64	2.82
Rnf141	2	23.08	24.94	9.12	8.93	12.3	11.81
Iqce	2	3.69	4.1	1.65	1.59	2.27	2.33
Dscc1	2	5.02	5.23	2.2	2.06	2.71	2.49
Asap2	2	0.76	0.89	0.37	0.32	0.33	0.32
Isyna1	2	60.28	57.48	34.62	32.21	26.39	28.71
Sipa1l1	2	2.15	1.75	0.71	0.64	0.68	0.78
Il17ra	2	14.36	12.52	7.03	6.66	5.61	6.55
Zbtb4	2	6.99	6.86	3.25	2.96	4.38	4.25
Cntnap1	2	0.72	0.69	0.28	0.18	0.4	0.55
Cap1	2	528.11	549.41	249.53	231.84	266.55	271.76
Tmem132a	2	9.1	8.23	1.33	1.18	1.82	1.83
Fcgr1	2	32.99	36.65	1.14	1.43	2.88	2.54
Milr1	2	36.77	43.12	3.82	4.5	10.5	8.88
Slc39a6	2	18.25	18.47	9.53	8.2	11.31	11.05
Gm1966	2	1.57	1.09	0.58	0.74	1.04	1.34
D17H6S56E-5	2	22.14	21.86	10.06	9.69	14.71	12.29
Palm	2	2.56	2.43	0.71	0.55	0.82	0.95
Fpr1	2	2.32	2.73	0.29	0.06	1.36	1.07
Rftn1	2	18.53	17.98	6.53	6.28	7.83	8.09
Zfp14	2	0.54	0.6	0.27	0.22	0.43	0.37
Fabp3	2	3.63	4.77	0.53	0.27	1.72	1.62
Mmp27	2	0.69	1.31	0.15	0.08	0.47	0.28
Syp	2	2.1	2.2	0.41	0.13	0.59	0.44
Fnbp1	2	61.26	61.51	24.91	22.41	28.87	30.23
Ralgps1	2	1.96	1.89	0.74	0.67	0.78	0.94
Cd302	2	17.21	20.46	3.06	3.29	9.51	7.47
Slco2b1	2	9.73	11.82	0.03	0.05	0.01	0.09
Fam219a	2	4.58	4.51	1.99	1.75	2.91	2.76
Pxylp1	2	1.25	1.43	0.65	0.35	0.58	0.38
Ier3	2	3.8	5.47	1.5	1.43	3.64	1.93
Ctla2a	2	11.27	12.69	0.57	0.52	0.66	0.93
Rpa2	2	29.47	33.69	10.13	9.97	13.82	11.94
Cchcr1	2	6.43	6.5	2.72	2.08	3.96	3.98
Cd163	2	6.03	5.69	0.23	0.21	0.52	0.49
Cdkn1a	2	150.91	167.05	57.5	52.81	82.56	71.89
Ptpru	2	0.13	0.08	0	0.01	0.01	0.02
Rims3	2	0.82	0.79	0.35	0.35	0.47	0.48
Cacna1d	2	2.08	1.78	0.4	0.33	0.78	0.88
Prkar2b	2	10.1	11.08	2.92	2.76	6.17	5.02
Tle3	2	7.6	6.58	1.4	1.44	1.02	1.84
Cdca5	2	11.78	14.33	6.5	5.4	8.67	8.05
Pbx3	2	3.41	3.34	0.9	1.05	1.39	1.17
Cd300ld	2	40.02	43.75	12.23	11.2	23.14	21.07
Selenom	2	13.24	15.17	5.72	4.18	9.5	8.24
Slc15a3	2	60.39	55.13	6.28	6.77	11.65	12.3
Fcgr3	2	117.82	132.4	10.18	11.54	25.95	24.84
Ap2a2	2	57.75	58.84	23.53	23.34	25.81	26.93
Hist1h1b	2	2.2	1.96	0.85	0.6	2.25	1.04
Mcm5	2	77.15	79.32	31.06	31.36	39.56	41.42
Lilr4b	2	39.35	46.62	7.16	5.89	21.09	15.53
Coprs	2	6.29	8.4	3.53	3.41	4.47	4.43
Hcn2	2	2.32	1.85	0.74	0.83	0.79	0.99
Clec4e	2	20.87	24.18	5.8	5.32	24.9	19.66
Jag1	2	4.82	4.68	4.67	3.15	2.12	1.88
Dcakd	2	17.49	16.67	5.09	4.89	5.23	5.22
Unc5b	2	0.94	0.83	0.21	0.3	0.49	0.52
Ctnnd2	2	9.34	7.96	0.46	0.57	0.55	0.58
Vps13c	2	26.66	22.98	7.32	10.1	10.47	15.82
Ctsc	2	62.01	68.06	23.34	21.31	28.89	25.59
Flot1	2	24.75	25.44	13.26	11.11	12.22	12.39
Cat	2	80.1	93.89	38.87	32.09	59.84	54.84
Gm15050	2	0.46	0.68	0	0	0.19	0.41
Fdps	2	59.65	70.84	30.07	32.33	28.19	25.43
Adam8	2	417.51	440.91	107.13	87.79	157.17	146.72
Atp6v0a1	2	52.36	45.35	8.62	9	12.3	14.98
Lrpap1	2	35.55	37.51	18.22	15.88	24.85	23.9
Mef2c	2	24.46	25.38	2.18	2.07	3.39	3.37
D330045A20Rik	2	2.89	2.83	1	0.79	2.94	2.57
Tmem37	2	8.98	11.63	2.73	2.68	5.24	4.84
Zranb3	2	14.39	15.13	1.92	1.88	2.63	2.61
Apc2	2	0.21	0.17	0.05	0.03	0.07	0.09
Tlr4	2	19.55	18.62	8.66	9.91	15.71	15.77
Arhgap12	2	11.66	12.25	5.26	5.04	6.3	6.2
Aldh9a1	2	46.41	49.44	23.76	23.5	26.49	25.87
Oas1c	2	1.48	2.08	0.89	0.87	1.78	1.25
Asf1b	2	28.09	32.3	14.37	12.63	24.1	21.3
Nlgn2	2	3.14	3.21	0.78	0.47	1.1	1.12
Aatk	2	2.28	3.12	0.39	0.2	0.55	0.6
Atp1a2	2	0.17	0.2	0.05	0.08	0.04	0.06
Dok2	2	71.69	80.19	17.84	15.69	25.17	24.78
Aldh2	2	206.63	222.5	82.78	67.32	94	89.09
1700071M16Rik	3	7.85	9.23	7.47	6.79	20.89	19.55
Gsdme	3	2.18	2.85	1.81	1.47	5.05	5.49
Prtg	3	0.06	0.06	0.08	0.06	0.18	0.22
Gsta3	3	1.12	1.23	0.22	0.35	2.19	1.73
Slc7a11	3	0.3	0.33	0.41	0.42	0.87	1.22
Neil3	3	5.32	5.93	2.89	2.75	6.58	5.61
Acod1	3	1.37	1.38	0.71	0.46	4.15	3.44
Nhsl2	3	0.6	0.66	0.22	0.33	0.58	0.8
Tlr5	3	0.77	0.97	0.74	0.65	2.09	2.02
Gm5424	3	32.37	21.61	31.44	34.15	64.16	72.65
Fcrl1	3	3.01	3.5	4.5	3.83	7.19	6.79
Gbp6	3	0.12	0.09	0.32	0.29	0.67	0.65
Klra2	3	1.62	2.03	0.93	0.96	1.98	2.22
Havcr2	3	4.89	4.77	3.02	2.72	7.9	7.03
Cd207	3	3.65	4.11	5.02	6.49	12.66	12.57
Slc39a4	3	0.8	0.85	0.92	0.75	1.78	2
Tlr2	3	22.98	25.12	18.11	15.28	39.97	33.03
Pla2g7	3	64.63	72.36	51.12	48.87	150.54	126.98
Cacng8	3	0.98	1.21	2.14	1.03	2.88	2.36
Lca5	3	1.39	1.58	2.01	1.76	3.99	3.42
Il18rap	3	0.34	0.34	0.23	0.21	0.62	0.55
Ly6a	3	18.16	17.51	12.37	10.71	106.16	76.42
A430088P11Rik	3	0.18	0.22	0.28	0.4	0.5	0.69
Syt16	3	0	0	0.03	0.03	0.19	0.08
Clec2i	3	3.3	3.68	2.35	1.52	4.86	3.85
Bst1	3	3.13	3.72	2.44	2.69	6.56	4.53
Gpnmb	3	193.63	214.75	309.55	278.46	813.16	729.55
Serpinb9b	3	0.63	0.32	0.4	0.53	1.59	1.8
Tspan8	3	0	0.09	0.08	0.17	0.81	0.56
Nos2	3	0.01	0	0.1	0.14	0.33	0.39
Rpph1	3	1.68	0.89	2.52	1.07	10.26	2.18
Fam83f	3	0.83	0.93	1.33	1.67	2.91	3.15
Tgfbi	3	38.7	38.64	42.68	42.27	102.99	102.68
Gpr141	3	0.65	0.53	1.01	0.89	6.3	5.7
Runx2	3	0.83	0.78	1.04	1.2	1.97	2.42
Ctsl	3	209.75	248.32	104.8	98.17	319.33	264.21
Adh7	3	0.16	0.12	0.65	0.51	2.39	2.23
Serpinb2	3	0.19	0.11	0.04	0	0.38	0.39
Ido1	3	0	0	0.13	0.07	0.48	0.28
Dhrs9	3	2.43	1.96	5.28	5.05	10.97	11.93
Nectin3	3	0.01	0.14	0.19	0.17	0.46	0.32
Slc7a2	3	0.64	0.46	1.84	1.99	4.07	4.88
Grap2	3	0.09	0.07	0.09	0.23	0.45	0.45
Ptges	3	0.73	0.51	0.33	0.27	0.97	0.82
Sel1l3	3	1	1	0.29	0.28	1.07	1.25
Alox5	3	1.23	1.3	2.16	1.94	6.52	6.16
Tmem154	3	1.16	1.32	0.7	0.59	2.42	1.95
Bvht	3	0.31	1.25	1.61	1.44	3.78	3.2
Jaml	3	1	1.09	2.43	2.58	6.63	5.67
Rapgef5	3	4.14	4.12	1.57	1.56	4.41	4.52
Ttc36	3	0	0.05	0.22	0.17	0.88	0.64
Serpinb10	3	0.01	0.06	0.09	0.12	0.54	0.37
Hal	3	3.04	2.78	0.87	0.75	3.35	3.82
Serinc2	3	0.02	0.11	3.08	2.78	7.88	7.46
Ptgs1	3	19.21	17.66	11.76	10.5	26.64	24.38
Pdpn	3	0.51	0.69	0.23	0.1	0.78	0.62
Rnf144b	3	2.72	3.8	2.1	1.63	5	2.97
Ifitm1	3	0.34	0.67	0.56	0.74	3	2.71
Lonrf3	3	12.85	13.37	8.22	8.46	16.49	20.26
Ass1	3	31.37	21.3	30.42	32.92	62.34	70.33
Slc2a6	3	17.62	15.78	12.77	12.71	27.5	26.55
Gbgt1	3	0.4	0.42	0.2	0.44	1.45	1.11
Dmxl2	3	2.69	2.51	2.82	3.04	4.97	6.55
Cyp1b1	3	0.31	0.23	0.19	0.21	1.15	1.16
Tmem151a	3	0.12	0.05	0.11	0.21	0.41	0.36
Col18a1	3	13.9	12.66	6.75	7.1	15.52	18.57
Dlgap1	3	0.28	0.2	0.28	0.41	0.53	0.55
Ly6i	3	0.07	0.37	1.25	0.73	3.05	2.15
Nt5e	3	0.16	0.09	0.22	0.15	0.69	0.51
Gm10684	3	0.35	0.27	0.46	0.56	1.56	1.57
Wwc1	3	0.01	0	0.1	0.06	0.25	0.29
Aoah	3	2.85	3.33	1.24	1.03	4.99	4.33
Nqo1	3	5.41	7.07	6.2	5.67	29.96	26.43
Nmnat3	4	2.3	1.96	5.66	3.88	3.64	3.4
2310069B03Rik	4	0.02	0	0.41	0.28	0.25	0.05
Ncoa4	4	23.99	25.76	98.93	88.75	71.5	61.67
Pdha1	4	22.31	27.38	78.01	65.65	54.71	49.37
Ppp1r15a	4	2.6	2.92	11.76	8.13	7.3	6.74
Zeb1	4	0.37	0.54	1.12	0.96	0.82	0.83
Spint2	4	0.28	0.26	27.2	20.42	15.31	14.26
Stard7	4	16.5	18.18	38.74	30.61	30.53	25.54
Ubald2	4	25	31.6	64.63	53.12	51.05	43.33
Uqcr10	4	73.26	108.35	237.58	203.28	175.88	131.23
Dnaja3	4	12.61	14.1	35.06	29.65	27.28	24.04
Atp6ap2	4	49.08	59.14	139.39	114.73	114.43	85.67
Gm15743	4	0.09	0.05	2.73	1.68	1.67	1.21
Ktn1	4	4.32	4.48	22.65	19.78	16.41	15.33
1700120C14Rik	4	3.27	2.9	6.86	5.77	5.92	5.29
Kcnh3	4	0.05	0.02	1.42	1.14	0.97	0.94
Tceanc	4	0.34	0.48	0.94	0.88	0.73	0.51
Il4i1	4	0.77	0.7	31.88	24.55	20.56	17.28
Spib	4	0.04	0.03	0.75	0.61	0.53	0.25
Adgre4	4	1.01	1.07	6.43	6.01	5.03	3.99
1190005I06Rik	4	0.37	0.14	1.61	0.92	1.15	0.97
Rabgef1	4	6.85	7.56	16.33	14.65	13.51	11.62
Rap1gap	4	0.31	0.2	1.71	0.97	1.01	1.05
Ptpn12	4	24.62	25.11	57.57	47.9	45.78	40.5
Gm21948	4	2.22	2.26	28.17	22.05	18.86	16.01
Mfsd12	4	46.57	45.48	123.05	97.22	92.41	77.67
Sdhc	4	61.23	75.36	150.93	137.6	118.59	105.16
Hnmt	4	4.62	6.42	25.87	25.02	19.58	16.07
Uqcrb	4	56.25	79.38	146.72	144.29	133.74	113.47
Rcan1	4	6.98	7.66	24.44	20.05	19.69	16.2
Firre	4	2.13	2.34	11.59	7.64	7.57	7.7
Fam241a	4	4.65	6.42	13.19	11.92	12.06	10.35
Xlr4c	4	0.47	0.77	1.69	1.62	1.62	1.26
Pdhx	4	5.4	6.34	17.4	13.55	13.54	11.07
Hist1h2bc	4	1.62	1.4	20.72	14.03	10.69	8.47
Itm2a	4	0.23	0.23	1.88	1.22	1.4	0.84
Apoo-ps	4	6.85	9.25	23.53	21.04	16.87	16.16
Hagh	4	10.8	11.7	62.38	50.32	39.85	36.02
Ift43	4	3.86	3.74	12.36	9.89	10.06	9.25
Atp6v0e	4	86.78	113.93	292.06	237.34	222.62	175.18
Gng11	4	2.11	3.08	6.31	5.62	5.17	3.65
Rbfox2	4	0.88	0.79	4.57	3.64	3.07	3.04
Ostm1	4	14.35	16.29	35.13	27.33	26.29	21.57
Mrps6	4	8.73	10.2	57.01	46.99	42.75	34.24
Numb	4	6.97	7.58	17.22	14.66	13.74	13.59
Gm14005	4	0.47	1.65	7.46	5.88	5.01	4.45
Ss18l2	4	5.32	9.14	20.54	16.17	15.52	10.48
Relt	4	1.37	1.77	5.73	4.81	4.59	4.21
Adssl1	4	14.25	14.86	37.27	30.82	27.06	24.91
Il15ra	4	0.34	0.8	2.39	1.65	1.59	1.62
Cd82	4	8.07	9.2	55.17	47.79	44.6	39.18
Fdx1	4	3.28	4.82	10.32	10.94	9.64	7.32
Net1	4	3.06	3.15	9.42	6.7	7.58	5.35
Hccs	4	6.65	6.78	15.41	15.15	13.97	11.36
Traf5	4	2.3	3.04	6.96	4.68	4.08	4.37
Ammecr1	4	1.24	1.15	2.96	2.84	2.77	2.18
Idh3b	4	49.96	54.48	128.98	109.47	92.41	86.97
Tmem251	4	6.1	8.16	17.3	13.09	12.67	10.12
Prss8	4	0.19	0.14	1.68	1.25	0.98	0.71
Cyb561	4	0.03	0.01	2.58	2.4	1.84	1.39
AI854703	4	0.14	0.07	0.48	0.28	0.29	0.2
Lrch1	4	3.31	3.31	8.78	7.26	6.68	6.82
Mt3	4	0	0	64.22	46.97	39.79	35.98
Ndufs2	4	49.58	57.84	131.49	116.4	101.05	86.65
Cdc42ep2	4	1.54	1.48	23.05	19.69	16.79	14.14
Arhgef28	4	0	0	0.12	0.06	0.07	0.02
2500002B13Rik	4	0.78	0.98	5.97	4.53	5.25	3.49
Rasa4	4	24.63	28.4	78.12	57.55	65.71	58.54
Gucd1	4	4.1	5.26	25.87	18.28	16.44	14.34
Faah	4	0.02	0.01	0.39	0.29	0.24	0.2
Ankrd55	4	0.33	0.55	0.95	0.89	0.76	0.52
Xlr4a	4	0.3	0.21	1.49	1.15	0.92	0.75
Nmnat1	4	2.33	2.36	7.23	6.41	5.22	4.63
Dstn	4	38.86	46.11	113.65	102.67	86.52	78.1
4933416M07Rik	4	1	1.17	3.81	3.04	3.28	2.82
Tmem158	4	1.83	1.22	6.79	5.36	5.96	4.7
Mrpl9	4	13.9	15.15	36.96	33.01	30.73	23.24
Bdh2	4	0.44	0.69	14.85	12.61	10.55	8.36
Atp6v1g1	4	75.09	89.53	215.01	194.8	161.68	145.71
Vps39	4	11.35	11.88	25.75	22.3	19.57	17.61
Mrps36	4	19.47	26.7	53.53	51.06	45.93	36.61
P3h2	4	0	0	0.93	0.5	0.46	0.31
Entpd2	4	0	0	0.48	0.3	0.26	0.21
Uqcc1	4	5.55	6.53	13.61	11.93	10.65	8.65
Pde10a	4	0	0	0.05	0.02	0.02	0.01
Exoc3l4	4	0.1	0.13	1.58	1.35	1.25	0.96
Mrps9	4	10.15	12	25.72	18.59	18.19	16.77
Hsd3b7	4	12.26	17.98	42.76	31.06	28.55	22.71
Fam60a	4	3.91	4.09	11.3	10.26	9.12	8.16
Echs1	4	16.64	22.03	45.09	36.28	37.48	28.5
Sco1	4	2.1	2.23	4.64	4.32	4.03	3.57
Rnd1	4	0.49	0.45	4.15	3.49	3.11	2.69
Hilpda	4	2.18	2.36	5.77	5.87	5.22	3.64
Sec16b	4	0.03	0.01	0.85	0.73	0.57	0.5
Supv3l1	4	3.66	4.72	10.3	9.4	8.14	7.49
Atp5f1	4	71.45	84.19	179.55	171.96	150.26	125.83
Ppic	4	0.26	0.39	7.94	6	5.09	4.08
Wdr91	4	19.21	19.25	69.95	54.44	51.4	51.14
3110043O21Rik	4	4.54	4.6	19.73	15.74	13.17	11.68
Zfp617	4	2.34	3.35	6.61	6.37	6.89	4.84
Aldh1l2	4	0.12	0.07	0.42	0.24	0.28	0.17
Fam185a	4	0.7	0.96	2.15	1.61	1.59	1.5
Tmem176a	4	5.14	6.77	22.88	20.29	19.88	16.67
Prdm8	4	0.1	0.01	0.42	0.28	0.24	0.23
Tmem102	4	0.27	0.34	0.9	0.86	0.72	0.53
Coq5	4	12.13	12.99	29.15	26.56	23.49	21.51
9630028I04Rik	4	0.35	0.59	2.58	2.02	1.6	1.59
Esrp2	4	0.07	0.06	1.22	0.82	0.61	0.55
Radil	4	0	0	0.27	0.08	0.13	0.12
Pkn3	4	1.33	1.67	12.1	8.96	7.49	7.01
Tpm1	4	26.81	30.04	79.42	68.03	63.07	58.38
Tbc1d10a	4	4.04	5.12	10.76	7.82	8.3	6.8
Rmnd1	4	4.31	4.59	10	8.57	7.83	8.11
Uqcrfs1	4	36.75	40.46	150.98	132.3	105.42	89.01
Adgre5	4	25.55	27.76	66.64	60.22	52.29	50.59
Cysrt1	4	0	0	0.97	0.72	0.92	0.13
Cacnb4	4	0.04	0.01	0.14	0.08	0.11	0.09
Coq9	4	7.65	8.11	24.14	18.33	15.93	14.37
Inafm2	4	1.75	1.6	4.9	3.38	3.54	2.99
Mtdh	4	21.24	21.9	48.52	41.64	41.56	37.08
E230013L22Rik	4	1.19	1.27	2.99	2.56	2.46	2.32
Plekhn1	4	2.1	2.16	14.81	12.02	10.14	10.23
Slc25a4	4	84.81	95.51	210.78	192.18	164.76	137.46
Enpp5	4	0	0	0.83	0.69	0.55	0.46
Pex16	4	6.97	6.37	24.89	19.93	19.42	17.09
Suclg1	4	25.6	30.03	87.01	73.36	59.49	54.77
Cep70	4	2.27	2.28	5.8	5.37	5.23	4.38
Col4a5	4	3.41	3.8	12.2	10.04	11.21	8.69
Tnfaip3	4	1.65	2.28	14.44	11.77	10.82	9.85
Uqcrc2	4	36.6	41.25	143.55	125.83	101.12	84.73
Sik1	4	1.35	1.49	4.99	3.42	2.98	3.08
Dusp2	4	0.57	0.4	4.66	3.26	2.94	2.28
Tmem35b	4	3.07	3.72	8.61	7.43	6.93	6.53
Etfrf1	4	5.07	5.91	24.96	19.79	20.49	13.44
Ndufa4	4	98.83	141.64	314.61	233.35	240.75	179.76
Cyp4v3	4	12.51	13.92	37.15	34.7	29.27	26.84
Kyat1	4	0.53	0.7	2.24	2.11	2	1.06
Pacsin3	4	0.2	0.62	1.34	1.14	1.19	0.75
Dlst	4	33.02	35.6	111.05	86.97	82.74	66.84
Tax1bp3	4	10.97	12.47	32.5	26.44	27.11	22.24
Vopp1	4	6.15	6.94	15.43	12.13	13.27	9.29
N6amt1	4	2.05	2.9	6.06	4.4	4.23	3.6
Spa17	4	0.25	0.18	1.29	1.2	1.5	0.41
Msln	4	0	0	6.61	3.89	3.36	2.34
Gsto1	4	32.89	41.78	76.5	71.67	69.18	62.17
Hkdc1	4	0	0	0.22	0.12	0.17	0.09
Ublcp1	4	1.92	2.47	10.36	9.04	7.71	6.31
Gm7367	4	27.42	34.75	70.46	58.01	55.8	47.21
Ndufaf4	4	2.4	2.78	6.69	6.07	5.93	5.07
Comtd1	4	4.39	4.22	10.52	8.07	7.46	6.56
Dld	4	27.17	29.61	88.44	82.65	71.65	60.65
Ivns1abp	4	21.24	23.57	91.86	77.5	66.36	58.83
Cox11	4	1.9	2.81	7.25	4.75	6.03	4.77
Ndufs1	4	20.01	21.78	56.15	43.78	45.56	34.63
Eif4ebp1	4	27.72	33.88	80.83	69.04	60.06	55.87
Fxyd2	4	1.9	1.73	25.74	21.33	20.73	14.31
Cdk2ap2	4	23.18	27.68	74.63	63.04	60.39	47.33
Sema7a	4	0.01	0.01	6.83	4.97	4.84	3.86
Aste1	4	0.89	0.8	1.84	1.74	1.62	1.43
Fnbp1l	4	13.58	12.69	44.5	41.51	37.29	31.44
Arpin	4	3.15	3.23	12.02	8.97	9.27	8.36
Twsg1	4	8.31	9.2	19.12	16.67	15.97	14.2
Pex10	4	2.72	2.38	16.14	12.72	10.37	7.62
Arrdc2	4	2.27	2.92	8.68	4.46	4.44	4.1
Dync1li1	4	16.94	18.82	45.91	39.47	33.93	30.67
Cox7a2l	4	67.07	79.18	170.53	146.88	142.35	117.28
Chpf	4	0.19	0.19	7.1	4.28	3.63	3.59
Cox17	4	35	52.26	105.96	91.25	96.03	71.54
Ino80dos	4	3.28	3.58	9.59	7.53	7.8	6.93
4930404N11Rik	4	58.06	59.56	149.32	124.2	110.13	99.01
Lipt1	4	0.77	1.17	2.5	1.61	1.63	1.39
Pdzd9	4	1.76	2.06	5.22	4.92	4.43	2.96
Zfp770	4	1.48	1.8	3.99	3.52	3.65	3.17
Klhl6	4	5.69	6.1	17.83	14.43	14.18	12.99
Oaf	4	1.38	1.37	16.38	12.82	9.26	8.64
Pard6b	4	0.04	0.02	0.65	0.35	0.31	0.17
Etfdh	4	9.96	11.54	31.98	26.28	25.28	21.46
Prr15	4	0.17	0.08	1.14	0.69	0.61	0.56
Ndufb6	4	36.74	44.61	91.21	88.42	76.42	64.6
Fuom	4	1.35	1.92	4.16	3.61	2.91	2.59
Stambpl1	4	4.73	6.26	19.34	15.87	13.62	11.31
Isca1	4	13.19	14.56	31.33	26.45	23.23	20.64
Cst7	4	0	0.09	1.28	0.7	0.53	0.72
Tmem60	4	7.47	10.06	21.83	18.09	17.21	12.93
Bdh1	4	0.8	0.47	14.58	11.52	10.68	6.99
Map3k15	4	3.96	4.91	10	8.73	8.39	7.16
Tsfm	4	6.26	8.25	18.14	14.44	13.76	11.32
Abhd18	4	0.83	0.69	1.66	1.51	1.44	0.78
Bcam	4	0.17	0.08	4.5	3.67	2.81	2.45
Trmt10c	4	5.21	6.79	19.58	16.88	14.68	13.1
[truncated: 836 more rows]
