# Supplementary material for: Ethyl Acetate Fraction of Aqueous Extract of Lentinula edodes Inhibits Osteoclastogenesis by Suppressing NFATc1 Expression
Source: Int J Mol Sci. 2020 Feb 17;21(4):1347. doi: 10.3390/ijms21041347 (PMC7072883; doi:10.3390/ijms21041347)
Supplement: Supplementary file 1 [file ijms-21-01347-s001.zip › Supplementary Table II. List of affected genes by LEA treatment.xlsx]

## Sheet: DEGs
Transcript/RepeatID (cmd=analyzeRepeats.pl rna mm10 -strand both -count exons -condenseGenes -d C1/ C2/ R1/ R2/ D1/ D2/ -rpkm)	chr	start	end	strand	Length	Annotation/Divergence	No RANKL_rep1 (FPKM)	No RANKL_rep2 (FPKM)	RANKL_rep1 (FPKM)	RANKL_rep2 (FPKM)	RANKL+LEA_rep1 (FPKM)	RANKL+LEA_rep2 (FPKM)	No RANKL versus RANKL (Log2 Fold Change)	No RANKL versus RANKL (adj. p-value)	RANKL versus RANKL+LEA (Log2 Fold Change)	RANKL versus RANKL+LEA (adj. p-value)
NM_001287139	chr3	152396684	152462826	+	7530	Zzz3	4.352	4.869	5.826	5.764	5.902	5.675	0.353666	0.0230004	-0.0566996	0.94392
NM_001045536	chr11	72796226	72927120	+	11093	Zzef1	9.184	8.714	10.428	10.966	9.636	11.398	0.268108	0.065273	-0.0712165	0.919531
NM_001289619	chr6	42349828	42358562	+	2501	Zyx	25.469	21.267	16.266	15.716	13.296	17.222	-0.537225	0.000672788	-0.106803	0.875747
NM_001033634	chr4	108227755	108301090	-	10638	Zyg11b	6.638	6.716	6.619	6.853	6.651	6.555	0.0241395	0.910933	-0.0773901	0.896901
NM_001167936	chr4	108181934	108217922	-	2280	Zyg11a	0	0	0	0	0	0	NA	1	NA	1
NM_173002	chr6	90369494	90403486	+	4110	Zxdc	3.492	3.345	3.563	3.803	3.343	3.744	0.119355	0.664093	-0.10296	0.903528
NM_001081473	chrX	94724569	94730191	+	5620	Zxdb	0.488	0.435	0.746	0.783	0.64	0.739	0.730955	0.0602922	-0.193893	0.866867
NR_003292	chrX	94791285	94798289	-	7004	Zxda	0.365	0.349	0.694	0.668	0.54	0.507	0.943987	0.00894149	-0.425154	0.501064
NM_001293683	chr10	72654846	72674964	+	1823	Zwint	22.85	25.542	20.087	21.076	22.899	19.811	-0.220625	0.202696	0.00332745	0.997169
NM_026507	chr9	64137144	64172931	-	2763	Zwilch	7.083	7.935	5.671	5.166	9.197	7.444	-0.462163	0.0150892	0.572082	0.0220919
NM_012039	chr9	49055581	49078773	+	2878	Zw10	8.744	7.978	4.906	4.473	6.642	5.696	-0.828242	4.83667e-06	0.348727	0.301377
NR_153113	chr10	33919142	33951259	-	2001	Zufsp	3.571	4.428	3.936	3.373	5.456	4.767	-0.0274797	0.936584	0.437964	0.17708
NM_177312	chr7	13258967	13278721	-	3340	Zswim9	1.518	1.661	0.759	0.93	0.858	0.815	-0.893213	0.0112331	-0.0594485	0.980287
NM_001252082	chr14	20707552	20723619	+	5942	Zswim8	11.238	10.3	10.584	8.052	9.06	10.32	-0.210421	0.228977	0.0156931	0.990822
NM_027198	chr11	62267224	62281395	-	745	Zswim7	3.038	3.168	7.395	7.38	5.98	5.711	1.26756	0.000193421	-0.383888	0.531651
NM_145456	chr13	107724617	107890064	-	5440	Zswim6	8.347	8.008	5.946	5.898	6.24	6.476	-0.456893	0.00295532	0.0569109	0.946138
NM_001029912	chr4	116877402	116989105	+	5381	Zswim5	0.027	0.046	0.86	0.926	0.385	0.39	4.5489	2.24322e-14	-1.25297	0.00287426
NM_172503	chr8	84210942	84237042	-	4332	Zswim4	7.41	7.241	24.982	21.417	17.916	19.779	1.66823	5.26359e-40	-0.341202	0.114157
NM_178375	chr2	164805114	164822127	+	2685	Zswim3	1.951	2.074	2.637	2.072	2.57	2.929	0.228707	0.52762	0.183998	0.837069
NM_027964	chr2	83915079	83941226	-	2051	Zswim2	0	0	0	0	0	0	NA	1	NA	1
NM_028028	chr2	164822686	164826867	+	2697	Zswim1	2.812	3.194	2.913	2.039	2.334	2.677	-0.270432	0.409143	-0.0223003	0.99237
NM_133204	chr7	6222278	6239412	+	1961	Zscan5b	0	0	0	0	0	0	NA	1	NA	1
NM_001110316	chr7	11397915	11402318	+	1823	Zscan4f	0	0	0	0	0	0	NA	1	NA	1
NM_001100186	chr7	11161643	11166148	-	1986	Zscan4d	0	0	0	0	0	0	NA	1	NA	1
NM_001013765	chr7	11005745	11010547	+	2270	Zscan4c	0	0	0	0	0	0	NA	1	NA	1
NM_001185173	chr7	10900740	10905050	-	1748	Zscan4b	0	0	0	0	0	0	NA	1	NA	1
NR_033707	chr7	10794241	10799065	-	2253	Zscan4a	0	0	0	0	0	0	NA	1	NA	1
NM_001290820	chr2	121165639	121171125	-	2392	Zscan29	6.193	7.227	4.423	4.435	5.508	4.864	-0.677812	3.69408e-05	0.242916	0.524836
NM_001013786	chr13	21442181	21453727	-	3978	Zscan26	4.514	4.825	4.26	3.203	4.274	3.224	-0.305722	0.154328	-0.00899738	0.994221
NM_001081431	chr5	145283343	145291469	+	1989	Zscan25	4.256	4.476	5.677	4.629	4.458	5.15	0.247768	0.379786	-0.144366	0.863513
NM_001290441	chr7	12897809	12909083	+	2981	Zscan22	3.029	2.611	2.41	2.271	2.336	2.165	-0.278549	0.351986	-0.106585	0.926307
NM_001044703	chr5	138116905	138134265	+	2230	Zscan21	3.74	4.689	5.571	5.028	5.224	5.308	0.346266	0.175221	-0.062509	0.954043
NM_177758	chr4	128583539	128610098	-	5362	Zscan20	1.118	1.131	0.805	0.603	0.882	0.974	-0.674167	0.0404114	0.361591	0.623312
NM_009553	chr7	80862108	80876513	+	2281	Zscan2	0.882	1.262	1.322	1.021	0.798	1.025	0.131264	0.835268	-0.393106	0.723764
NM_001017955	chr7	12768092	12775658	-	3618	Zscan18	0.203	0.183	0.156	0.083	0.092	0.095	-0.677838	0.535037	-0.381502	0.93293
NM_016684	chr13	21362820	21372302	+	4412	Zscan12	0.983	1.037	1.32	0.826	1.232	1.042	0.0835854	0.869265	0.0419453	0.984695
NM_001289482	chr17	23600826	23611019	+	2399	Zscan10	0	0	0	0	0.017	0	NA	1	1.34793	1
NM_009453	chrX	163935443	163958666	-	2799	Zrsr2	5.817	6.073	4.648	4.468	5.006	5.598	-0.374472	0.0765725	0.173477	0.780296
NM_011663	chr11	22972005	22976496	+	4489	Zrsr1	1.536	1.568	2.441	1.96	2.302	1.761	0.507756	0.0527069	-0.161804	0.843958
NM_001285945	chr1	127954179	128103047	-	4062	Zranb3	14.392	15.128	1.918	1.879	2.631	2.611	-2.8708	5.71726e-80	0.393752	0.310221
NM_017381	chr3	157534165	157548390	+	2887	Zranb2	13.1	17.047	19.802	17.379	21.342	17.434	0.312205	0.0616528	0.0166325	0.988712
NM_207302	chr7	132931142	132986398	+	5003	Zranb1	7.145	6.708	5.623	5.624	6.112	5.695	-0.296294	0.0899882	0.027216	0.979215
NM_011752	chr9	46273064	46282642	+	2967	Zpr1	11.829	12.484	20.758	17.194	15.402	14.578	0.647307	3.66809e-06	-0.382208	0.0758562
NM_178720	chr16	55225175	55283237	-	2575	Zpld1	0	0	0	0	0	0	NA	1	NA	1
NM_001166495	chr11	98551097	98558665	+	1418	Zpbp2	0.015	0.015	0	0.03	0.059	0	-0.921995	1	0.864787	1
NM_015785	chr11	11280040	11462419	-	3835	Zpbp	0.087	0.092	0.213	0.129	0.136	0.163	0.937247	0.393408	-0.22396	0.953432
NR_027813	chr13	11522052	11525682	+	825	Zp4-ps	0	0	0	0	0	0	NA	1	NA	1
NM_009581	chr1	130576706	130629606	-	2020	Zp3r	0	0	0	0	0	0	NA	1	NA	1
NM_011776	chr5	135980105	135988624	+	1307	Zp3	0	0	0	0	0	0	NA	1	NA	1
NM_011775	chr7	120132358	120145291	-	2184	Zp2	0	0	0	0	0	0	NA	1	NA	1
NM_009580	chr19	10914296	10920601	-	1911	Zp1	0.011	0	0	0.023	0	0.011	0.0619637	1	-0.143997	1
NM_011483	chr17	56511248	56512483	-	1233	Znrf4	0	0	0	0	0	0	NA	1	NA	1
NM_001080924	chr11	5276329	5444847	-	6295	Znrf3	0.639	0.678	0.466	0.558	0.542	0.48	-0.400105	0.338108	-0.0217233	0.99237
NM_199143	chr6	54816916	54890224	+	2603	Znrf2	13.354	14.977	13.939	14.943	17.09	15.083	0.040721	0.865658	0.10578	0.859687
NM_133206	chr8	111536640	111626030	+	5556	Znrf1	5.872	6.152	6.383	5.414	6.211	6.337	-0.0211019	0.929435	0.0455341	0.956641
NM_029602	chr17	36958592	36965623	+	972	Znrd1as	1.401	1.278	1.767	1.93	2.044	2.801	0.472402	0.466229	0.349325	0.796887
NM_001355422	chr17	36954358	36958525	-	695	Znrd1	11.728	15.193	11.725	10.052	11.134	9.633	-0.295675	0.317668	-0.115609	0.914467
NM_001346521	chr3	145576216	145604795	+	1785	Znhit6	3.745	4.686	4.025	3.177	4.827	3.468	-0.160433	0.598913	0.0591258	0.965274
NM_001005223	chr11	84910950	84916366	-	991	Znhit3	4.652	6.727	5.56	4.808	7.682	6.735	-0.116194	0.796266	0.433151	0.372749
NM_013859	chr19	6061207	6062468	+	1259	Znhit2	7.922	10.41	7.521	8.854	8.572	7.752	-0.14461	0.654563	-0.0580514	0.960761
NM_001310747	chr5	136982194	136986904	-	732	Znhit1	30.943	38.523	35.601	33.815	35.743	31.762	0.163933	0.387545	-0.1571	0.707464
NM_001291162	chr2	167035796	167043495	-	4141	Znfx1	34.058	30.754	29.392	27.695	27.49	34.496	-0.152517	0.291544	0.066242	0.928559
NR_040355	chr4	145789515	145831978	+	4561	Znf41-ps	0.225	0.191	0.289	0.298	0.211	0.27	0.513159	0.496715	-0.342352	0.860202
NM_001281926	chr2	165784152	165882278	-	5054	Zmynd8	14.27	13.281	17.645	15.345	15.584	16.634	0.267265	0.0662037	-0.0732151	0.902177
NM_026021	chr2	24949777	24960870	+	2705	Zmynd19	6.243	6.552	5.313	3.962	5.018	3.586	-0.459414	0.0322517	-0.150904	0.857798
NM_001348337	chr11	70459433	70466201	+	2632	Zmynd15	11.169	10.085	9.583	8.184	14.224	13.032	-0.222412	0.264596	0.562105	0.0073468
NM_001014900	chr4	119422684	119453899	+	1495	Zmynd12	0	0	0	0	0.028	0.027	NA	1	2.34675	1
NM_001347472	chr13	9684836	9764470	-	3801	Zmynd11	15.678	15.889	16.507	15.826	16.766	16.128	0.0520224	0.788654	-0.0243934	0.977944
NM_053253	chr9	107547310	107551319	+	1739	Zmynd10	0.024	0.048	0	0.025	0.024	0	-1.49996	1	-0.14256	1
NM_177462	chr4	127077383	127124374	+	4197	Zmym6	2.132	2.447	1.702	1.361	1.973	1.595	-0.480661	0.0591153	0.122152	0.906785
NR_136882	chr14	56790585	56811716	-	5210	Zmym5	3.41	3.215	2.883	3.054	3.352	2.926	-0.158331	0.521788	0.0512965	0.959776
NM_001114399	chr4	126861820	126967923	-	6977	Zmym4	4.391	4.445	4.96	5.383	4.991	5.552	0.239765	0.191231	-0.0197232	0.987779
NM_001177986	chrX	101414930	101419914	-	1955	Zmym3	3.869	4.448	5.283	4.378	4.611	4.177	0.067305	0.786318	-0.075693	0.926307
NM_029498	chr14	56886603	56962358	+	6724	Zmym2	3.552	3.513	4.991	5.769	5.574	5.704	0.62028	0.000354367	0.0107991	0.99237
NM_026670	chr4	127047094	127061154	-	3844	Zmym1	2.845	2.941	2.371	2.636	3.085	2.623	-0.200656	0.485005	0.138666	0.86857
NM_172700	chr4	121059238	121098243	-	3418	Zmpste24	23.123	24.454	28.359	28.45	31.274	29.345	0.267032	0.0509069	0.0454244	0.950241
NM_001005867	chr11	6395125	6406162	+	3936	Zmiz2	42.306	31.456	75.05	75.048	65.038	87.525	1.02957	1.84821e-11	-0.0226148	0.984695
NM_183208	chr14	25459185	25666743	+	7495	Zmiz1	36.374	31.038	41.311	45.556	28.641	44.473	0.376222	0.0127313	-0.293798	0.459818
NM_001356390	chr11	4704656	4737669	+	797	Zmat5	12.383	13.482	12.827	12.336	12.255	12.676	-0.0205639	0.953356	-0.0707694	0.950241
NM_177086	chr8	23669661	24063116	+	4181	Zmat4	0	0.005	0	0	0	0.005	-1.39074	1	1.34624	1
NM_009517	chr3	32334794	32365665	-	7774	Zmat3	11.749	11.942	4.627	4.696	4.065	5.787	-1.33437	1.26169e-25	0.0362671	0.976486
NM_025594	chr18	36793923	36799660	+	2249	Zmat2	28.658	32.755	24.414	24.035	29.293	25.661	-0.329659	0.0210209	0.132767	0.766795
NM_175446	chrX	134971373	135009209	-	3494	Zmat1	1.067	0.841	0.851	0.944	1.083	0.912	-0.0744603	0.901112	0.100484	0.95475
NM_001251833	chr13	21513221	21531114	-	8578	Zkscan8	1.405	1.332	2.498	3.273	2.492	3.538	1.09212	1.71189e-07	0.0194421	0.99237
NM_001177505	chr9	122888471	122896124	+	2222	Zkscan7	0.245	0.289	1.037	1.077	0.904	0.817	1.97972	0.000436198	-0.352873	0.779325
NM_001302375	chr11	65807175	65829239	+	2259	Zkscan6	2.532	3.244	3.32	3.417	2.703	2.678	0.233365	0.487818	-0.371687	0.463839
NM_001167944	chr5	145204559	145221750	+	3572	Zkscan5	1.232	1.322	1.836	1.72	1.499	1.699	0.504645	0.104792	-0.184434	0.839208
NM_001039115	chr13	21478849	21485505	+	2451	Zkscan4	0.675	0.895	0.59	0.369	0.828	0.559	-0.70254	0.256725	0.485697	0.739248
NM_023685	chr13	21387004	21402755	-	2591	Zkscan3	6.688	6.145	7.778	6.982	8.516	8.234	0.206848	0.357326	0.137573	0.813577
NM_001081329	chr7	123477747	123500626	-	5636	Zkscan2	0	0.015	0.007	0.031	0	0.011	1.43189	0.669051	-1.45915	1
NM_001291014	chr11	59485521	59506640	-	3754	Zkscan17	5.676	5.284	8.951	8.311	6.368	7.198	0.636066	8.29219e-05	-0.378717	0.134076
NM_001099323	chr4	58943628	58962620	+	7051	Zkscan16	0.006	0.006	0	0.006	0.006	0	-0.921995	1	-0.14256	1
NM_023322	chr5	145194946	145201882	-	1976	Zkscan14	2.693	2.536	3.785	3.35	3.472	2.929	0.458887	0.137097	-0.204871	0.803018
NM_133906	chr5	138085084	138107822	+	8253	Zkscan1	2.935	3.048	4.937	4.7	4.523	4.762	0.697222	2.78203e-06	-0.0988128	0.863936
NR_036631	chr7	6955686	6976662	-	3217	Zim3	0	0	0	0	0	0	NA	1	NA	1
NR_131759	chr7	6651748	6662368	-	1153	Zim2	0	0	0	0	0	0	NA	1	NA	1
NM_011769	chr7	6675443	6696432	-	3491	Zim1	0	0	0.006	0.006	0.006	0	2.48292	1	-1.09636	1
NM_009577	chr7	10487224	10495381	-	4185	Zik1	1.222	1.168	0.415	0.422	0.725	0.569	-1.49451	4.5377e-05	0.573375	0.497924
NM_022987	chr14	122459160	122465658	-	2379	Zic5	0	0	0	0.009	0	0	1.54269	1	-1.59809	1
NM_009576	chr9	91368972	91389348	+	4081	Zic4	0	0.01	0.01	0.005	0.005	0.005	1.05097	1	-0.0967709	1
NM_009575	chrX	58030628	58036630	+	4030	Zic3	0	0	0.005	0	0	0.005	1.45662	1	-0.0745441	1
NM_009574	chr14	122475384	122480328	+	2962	Zic2	0.007	0	0.007	0	0	0.007	-0.0123961	1	-0.0745441	1
NM_009573	chr9	91360345	91365799	-	3345	Zic1	0.025	0.031	0.031	0.013	0.013	0.024	-0.305894	0.924315	-0.482058	1
NM_177263	chr2	160770447	160872990	-	4474	Zhx3	4.187	3.688	2.955	2.8	2.548	3.011	-0.444493	0.036494	-0.0947771	0.921556
NM_199449	chr15	57694667	57839832	+	4368	Zhx2	0.504	0.431	0.916	0.666	0.752	0.637	0.753939	0.0871661	-0.234321	0.847619
NM_009572	chr15	58047003	58076508	-	5099	Zhx1	10.405	11.13	10.345	10.977	11.21	11.33	-0.000882379	0.997387	0.0339684	0.969973
NM_197997	chr3	127553489	127618023	+	7020	Zgrf1	1.776	1.599	0.809	0.921	1.227	1.356	-0.952029	0.000114637	0.527716	0.185836
NM_001048148	chr2	181365423	181380793	+	2057	Zgpat	4.818	5.707	6.182	4.801	6.019	4.951	0.0348195	0.919947	-0.0415832	0.97564
NM_001103168	chr9	21062393	21067093	-	1003	Zglp1	0	0.041	0.292	0.043	0.063	0.08	2.99321	0.31919	-1.04836	1
NM_026918	chr7	127050156	127052675	-	676	Zg16	0.031	0	0	0	0.124	0.06	-1.43738	1	2.9322	1
NM_001347163	chr4	108637473	108781088	-	6211	Zfyve9	1.019	1.17	1.983	2.038	1.256	1.416	0.88895	0.000121762	-0.635498	0.0344836
NM_001015039	chr5	34194894	34288324	-	3965	Zfyve28	1.628	2.172	2.779	1.952	2.078	2.299	0.323258	0.29698	-0.151376	0.864994
NM_001164531	chr19	42170567	42194592	+	5461	Zfyve27	3.534	3.632	4.131	3.257	3.88	3.453	0.048412	0.861704	-0.0436333	0.96583
NM_001008550	chr12	79232347	79296282	-	9324	Zfyve26	7.629	7.377	9.715	8.995	7.259	9.384	0.325455	0.0155752	-0.210762	0.576206
NM_026752	chr12	111814170	111828388	+	1301	Zfyve21	5.605	6.397	3.124	2.37	3.617	3.084	-1.1168	0.000120946	0.245953	0.814373
NM_028054	chr2	119208720	119217050	+	1910	Zfyve19	6.758	8.368	7.107	6.66	5.639	6.366	-0.124364	0.653001	-0.238866	0.642993
NM_173392	chr13	92487749	92530810	-	5431	Zfyve16	4.587	4.952	4.127	4.264	4.544	4.366	-0.174288	0.40063	0.0382981	0.970181
NM_001359166	chr12	83546556	83597222	-	4311	Zfyve1	4.919	5.994	6.162	4.696	5.759	5.912	0.00199928	0.995311	0.0591992	0.950241
NM_009571	chrY	2106175	2170409	-	2805	Zfy2	0	0	0	0	0	0	NA	1	NA	1
NM_009570	chrY	725207	797409	-	2774	Zfy1	0	0	0	0	0	0	NA	1	NA	1
NM_001358356	chrX	94074631	94123767	-	6814	Zfx	5.766	5.943	7.452	9.483	8.137	9.792	0.551271	0.00168668	0.0332166	0.977584
NM_001034895	chr10	81233163	81252123	+	3321	Zfr2	0.126	0.075	0.24	0.123	0.164	0.194	0.86889	0.465043	-0.0783944	0.989419
NM_011767	chr15	12117851	12185449	+	4574	Zfr	12.089	11.203	15.476	13.35	13.96	14.099	0.311811	0.0364431	-0.0819223	0.885023
NM_001356998	chr15	40655042	41104592	+	4806	Zfpm2	0.026	0.013	0	0.009	0.004	0.017	-2.2648	1	1.45689	1
NM_009569	chr8	122282141	122337862	+	3989	Zfpm1	4.875	4.827	3.456	3.232	2.475	3.67	-0.528642	0.0063216	-0.162731	0.843591
NM_024231	chr19	6080757	6084975	-	1314	Zfpl1	10.732	12.385	8.497	9.058	9.709	9.3	-0.394015	0.0818565	0.0820064	0.939121
NM_001256493	chr17	21879570	21909926	-	2214	Zfp995	1.334	1.683	2.328	2.211	2.116	2.086	0.59885	0.0962241	-0.156965	0.890867
NM_001205095	chr17	22197265	22225614	-	4873	Zfp994	1.999	2.29	2.949	3.013	2.931	2.822	0.485626	0.0288026	-0.0993672	0.905216
NM_001085522	chr4	146449030	146469440	+	3685	Zfp992	0.944	1.41	1.109	1.205	1.351	1.089	-0.00763657	0.991284	0.0251446	0.99237
NM_001083918	chr4	146270385	146468233	+	2747	Zfp991	1.602	2.314	1.815	2.033	2.193	1.865	-0.00730951	0.990702	0.0222164	0.99237
NM_001324553	chr4	145510759	145538251	+	2054	Zfp990	0.041	0.04	0.102	0.325	0.143	0.157	2.46942	0.108518	-0.615709	0.864766
NM_001037926	chr4	146097312	146126623	+	2827	Zfp987	0.089	0.051	0.089	0.175	0.215	0.128	0.903672	0.555412	0.299239	0.950241
NM_001014397	chr4	147553277	147585201	+	2819	Zfp985	0.067	0.066	0.089	0.099	0.096	0.05	0.422882	0.823719	-0.342282	1
NM_001127189	chr4	147753974	147809788	-	2721	Zfp984	3.473	3.744	6.113	6.537	6.41	6.114	0.821919	5.93524e-05	-0.0637187	0.950241
NM_001166497	chr17	21650611	21664966	+	4359	Zfp983	0.635	0.708	0.634	0.638	0.509	0.55	0.0105826	0.989823	-0.34773	0.745794
NM_001039209	chr4	147175866	147513420	+	1237	Zfp982	0.017	0	0.017	0.07	0.051	0.033	1.6291	1	-0.115518	1
NM_001243138	chr4	146502000	146539395	+	3061	Zfp981	0.021	0.047	0.068	0.113	0.089	0.053	1.18041	0.518825	-0.351579	1
NM_001103158	chr4	145670697	145704437	+	3983	Zfp980	0.016	0	0.005	0.011	0.026	0.005	0.00563555	1	0.904217	1
NM_145078	chr4	147611936	147642508	-	2554	Zfp979	0.755	0.713	0.886	0.937	1.081	0.774	0.329444	0.570878	-0.0338671	0.99237
NM_001242388	chr7	42609526	42642604	-	5005	Zfp976	0.276	0.29	0.356	0.284	0.522	0.548	0.192442	0.802709	0.696079	0.354666
NM_001008427	chr7	42660108	42692718	-	3139	Zfp975	0.474	0.475	0.434	0.44	0.606	0.527	-0.109225	0.89771	0.324696	0.843475
NM_028538	chr7	27907392	27929430	-	5152	Zfp974	0.602	0.639	0.541	0.54	0.544	0.575	-0.182668	0.730685	-0.00101047	0.999439
NM_001242943	chr2	175469985	175480553	+	1329	Zfp973	1.987	1.449	1.545	1.963	1.763	1.836	0.0414396	0.95333	-0.0148198	0.994796
NM_183135	chr2	177903064	177925650	-	878	Zfp972	1.718	0.802	1.145	1.351	1.525	1.631	0.00424032	0.997323	0.285641	0.893797
NM_001177399	chr2	178023284	178035859	+	3339	Zfp971	3.226	3.1	7.083	8.401	6.326	8.256	1.30703	1.47921e-11	-0.135774	0.854094
NM_001177568	chr2	177464742	177479194	+	4658	Zfp970	1.642	1.689	1.871	2.092	2.056	2.351	0.261671	0.38527	0.106856	0.919531
NM_011765	chr17	17121383	17146878	+	2757	Zfp97	0.441	0.991	0.843	1.04	0.941	0.9	0.432626	0.475661	-0.0909359	0.965482
NM_001177406	chr2	175690881	175703698	+	3580	Zfp967	0	0	0	0	0.012	0	NA	1	1.34793	1
NM_001177407	chr2	175690881	175703698	+	3580	Zfp966	0	0	0	0	0.012	0	NA	1	1.34793	1
NM_001242944	chr2	175470025	175480553	+	1289	Zfp965	2.032	1.462	1.593	2.007	1.785	1.893	0.0405322	0.954397	-0.013522	0.995294
NM_001177527	chr8	69654556	69664453	+	1734	Zfp964	0.302	0.263	0.242	0.323	0.229	0.174	-0.0168291	0.9924	-0.458468	0.899642
NM_001200023	chr8	69741639	69749962	-	2285	Zfp963	1.32	1.558	1.128	1.057	1.217	1.024	-0.381877	0.422814	-0.0106889	0.996466
NM_001164581	chr8	71951066	71970333	+	2712	Zfp961	2.125	2.619	3.499	3.013	3.756	2.803	0.465175	0.0957098	-0.0369161	0.982007
NM_001005358	chr17	17064103	17089631	+	2674	Zfp960	0.102	0.217	0.407	0.29	0.477	0.324	1.10459	0.230121	0.182533	0.953432
NM_145490	chr17	55892093	55898930	+	2051	Zfp959	1.369	1.625	1.961	1.934	1.968	1.553	0.388762	0.348487	-0.194751	0.869017
NM_145591	chr8	4613170	4630231	+	2355	Zfp958	3.595	4.053	3.612	3.104	4.254	3.485	-0.179118	0.567393	0.160002	0.847643
NM_001033215	chr14	79212355	79247367	-	2746	Zfp957	0	0	0	0.063	0	0	3.55649	1	-3.61044	1
NM_178898	chr6	47953390	47965299	+	2753	Zfp956	1.286	1.827	1.271	1.19	1.2	1.458	-0.328874	0.448395	0.0677542	0.974121
NM_001142957	chr17	33289544	33304689	+	3230	Zfp955b	1.537	1.404	2.14	1.415	1.936	1.736	0.266188	0.500161	0.00983831	0.995294
NM_029952	chr17	33239507	33255145	-	3749	Zfp955a	2.319	2.805	2.989	2.985	3.76	2.948	0.234866	0.395806	0.114396	0.897491
NM_172738	chr7	7114683	7121476	-	2030	Zfp954	3.241	2.917	3.478	2.645	3.75	2.911	-0.00134667	0.998182	0.0749226	0.957582
NM_001038651	chr13	67339309	67360572	-	4635	Zfp953	1.261	1.657	1.614	1.628	1.891	1.766	0.162801	0.649793	0.125928	0.896901
NM_001045559	chr17	32993139	33005457	+	3002	Zfp952	1.556	1.497	1.172	0.804	1.47	1.27	-0.63229	0.100764	0.436946	0.559971
NM_001039231	chr5	104813168	104860068	-	2896	Zfp951	0.311	0.35	0.752	0.67	0.433	0.578	1.08212	0.0569586	-0.522774	0.639175
NM_001309216	chr19	61118131	61140840	-	2640	Zfp950	1.595	1.02	1.055	1.715	1.252	1.627	-0.0653241	0.909362	0.243907	0.835738
NM_001163061	chr9	88548020	88571086	+	3344	Zfp949	1.679	1.474	1.597	1.148	1.201	1.562	-0.19694	0.629632	-0.0610323	0.975504
NM_001002008	chr17	21566978	21588699	+	2674	Zfp948	2.21	2.261	3.204	3.467	4.771	4.66	0.582809	0.0312795	0.451147	0.190534
NM_177596	chr17	22144359	22165977	-	2652	Zfp947	0.901	0.859	1.469	1.35	1.798	1.331	0.687333	0.096726	0.105392	0.950241
NM_198003	chr17	22424202	22456689	+	2974	Zfp946	2.741	3.363	2.451	2.291	2.82	2.034	-0.350907	0.218383	-0.0182267	0.99237
NM_177358	chr17	22846697	22867134	-	6610	Zfp945	0.526	0.598	0.529	0.561	0.636	0.635	-0.0317146	0.95396	0.172319	0.891188
NM_176962	chr17	22337989	22361400	-	2776	Zfp944	1.517	1.7	1.758	1.763	2.2	1.852	0.144297	0.741388	0.150069	0.895938
NM_001025373	chr17	21962559	21994366	+	2728	Zfp943	2.419	3.097	4.592	4.426	4.83	4.531	0.719481	0.00235254	0.00819726	0.994221
NM_001199048	chr17	21926963	21962464	-	3267	Zfp942	1.571	1.844	3.61	4.171	3.444	3.611	1.19946	6.73362e-07	-0.191067	0.770266
NM_001001180	chr7	140809677	140822178	-	3904	Zfp941	0.499	0.35	0.252	0.144	0.171	0.284	-1.09716	0.103462	0.170582	0.960206
NM_173738	chr7	29843936	29853648	-	2757	Zfp940	0.479	0.458	0.289	0.485	0.349	0.249	-0.279757	0.744697	-0.433924	0.841787
NM_009568	chr7	24301704	24316666	-	2614	Zfp94	0.353	0.776	0.545	0.421	0.424	0.401	-0.198217	0.821233	-0.240902	0.921974
NM_001243021	chr7	39449518	39477416	+	1972	Zfp939	0.244	0.462	0.382	0.306	0.414	0.297	-0.0457916	0.972978	0.0399226	0.992387
NM_001105557	chr10	82224856	82241275	-	2025	Zfp938	0.869	1.155	1.51	1.075	1.384	1.225	0.357761	0.519099	-0.0290187	0.99237
NM_001142411	chr2	150218099	150244874	+	6914	Zfp937	1.079	1.054	0.785	1.017	0.907	0.974	-0.226048	0.53017	0.00878004	0.995531
NM_001034893	chr7	43177588	43192109	+	3095	Zfp936	0	0	0	0	0	0.013	NA	1	1.34624	1
NM_178875	chr13	62453016	62466812	-	2466	Zfp935	2.345	2.376	2.591	2.028	3.325	2.478	-0.0269005	0.952607	0.283297	0.693801
NM_001360915	chr13	62516795	62558629	-	2201	Zfp934	0.866	0.734	0.857	0.774	0.789	0.55	0.0360723	0.96235	-0.341677	0.829217
NM_198619	chr4	147822986	147848418	-	4284	Zfp933	1.868	1.537	1.633	1.772	2.036	1.953	0.013207	0.978561	0.182006	0.823071
NM_145563	chr5	109996527	110010411	+	2069	Zfp932	3.058	2.972	2.724	2.637	4.296	3.031	-0.158227	0.679247	0.399031	0.464065
NM_001162922	chr2	178066878	178078425	-	1773	Zfp931	1.099	0.829	1.631	1.119	1.168	1.433	0.492122	0.386271	-0.11004	0.958548
NM_001013379	chr8	69209046	69230539	+	2990	Zfp930	2.109	2.278	4.022	3.606	3.532	3.365	0.801444	0.00069284	-0.187102	0.76998
NM_009567	chr7	24270418	24277794	+	3504	Zfp93	0.191	0.183	0.418	0.412	0.436	0.317	1.14731	0.0952975	-0.182127	0.945352
NM_009566	chrX	73411096	73426998	+	5759	Zfp92	0.011	0	0.007	0	0	0.018	-1.02024	1	1.50665	1
NM_053009	chr19	12766939	12796123	-	5596	Zfp91	25.776	26.59	30.139	29.028	31.809	29.451	0.185788	0.158266	0.00297561	0.997169
NM_011764	chr8	106415339	106425889	+	2626	Zfp90	5.729	5.779	1.292	1.404	2.485	1.659	-2.07973	8.23744e-19	0.562025	0.318223
NM_011763	chr6	118461950	118479273	-	3913	Zfp9	0.353	0.201	0.112	0.22	0.182	0.263	-0.699553	0.439524	0.357944	0.900123
NM_001166645	chr8	71908606	71918851	+	5646	Zfp882	0.36	0.436	0.312	0.336	0.4	0.382	-0.297664	0.621893	0.230346	0.890867
NM_173387	chr11	50832031	50841552	-	2405	Zfp879	0.017	0	0	0	0	0	-1.43738	1	NA	1
NM_001076791	chr13	67471513	67484253	-	3766	Zfp874b	1.218	1.644	2.375	2.015	1.966	1.906	0.623231	0.0306609	-0.22654	0.740536
NM_177712	chr13	67440431	67451624	-	3234	Zfp874a	0.803	0.928	1.367	1.28	1.106	0.991	0.620388	0.108795	-0.377152	0.616093
NM_001024626	chr10	82048127	82061586	+	2295	Zfp873	0.621	0.902	1.013	0.817	1.185	0.835	0.270659	0.671565	0.0844752	0.973343
NM_001033813	chr9	22188166	22202123	+	2954	Zfp872	0.014	0	0.007	0	0	0.007	-0.0123961	1	-0.0745441	1
NM_172458	chr17	32765497	32788287	-	10844	Zfp871	9.509	7.834	11.141	14.934	11.344	19.637	0.604283	0.125985	0.198671	0.938933
NM_207245	chr17	32879221	32891603	-	5290	Zfp870	0.551	0.564	0.602	0.408	0.799	0.606	-0.14583	0.804394	0.438246	0.598687
NM_133228	chr13	67515782	67526231	-	2703	Zfp87	3.093	3.623	2.697	2.959	2.716	3.059	-0.234815	0.448395	-0.0178095	0.99237
NM_001039965	chr8	69705137	69716902	-	3173	Zfp869	4.523	4.241	3.796	3.595	4.621	3.711	-0.239847	0.328288	0.142813	0.842294
NM_172754	chr8	69610654	69625548	-	2455	Zfp868	3.38	3.888	4.377	4.084	4.703	4.296	0.230831	0.413099	0.0407827	0.97608
NM_178417	chr11	59461197	59472474	-	3406	Zfp867	0.591	0.663	1.021	0.912	1.142	0.805	0.626722	0.16068	-0.0376732	0.9886
NM_177899	chr8	69761324	69774911	-	5758	Zfp866	2.398	2.294	2.583	2.299	2.586	2.444	0.0625762	0.836286	-0.00168639	0.997915
NM_001033383	chr7	5020376	5033223	+	3953	Zfp865	5.825	5.248	4.351	4.222	4.185	4.474	-0.361665	0.0704545	-0.0301051	0.980529
NR_027808	chr6	48504339	48534832	+	6107	Zfp862-ps	1.89	1.915	1.441	0.957	1.579	1.575	-0.669378	0.00857128	0.355456	0.486171
NR_027969	chr13	67729262	67756838	+	2905	Zfp85os	0.094	0.143	0.123	0.148	0.094	0.035	0.209054	0.897934	-1.02608	1
NM_001254951	chr7	27984471	28014115	-	6538	Zfp850	0.638	0.662	0.644	0.689	0.729	0.799	0.0485828	0.924315	0.145839	0.907959
NM_001001130	chr13	67747800	67755134	-	2212	Zfp85	0.625	0.777	0.549	0.507	0.794	0.529	-0.407337	0.568668	0.274933	0.898064
NM_172919	chr9	20581328	20595193	+	2747	Zfp846	1.335	1.372	1.022	0.926	1.218	1.108	-0.470634	0.274238	0.214998	0.871292
NM_023750	chr7	29768552	29781419	+	5704	Zfp84	2.41	2.258	4.157	4.15	3.758	3.51	0.840982	3.4099e-06	-0.239203	0.519439
NM_001199785	chr12	110850279	110869998	+	3488	Zfp839	3.628	3.799	2.492	2.596	2.782	2.827	-0.570012	0.0109706	0.0961367	0.928235
NM_001099328	chr2	174643534	174710830	+	9798	Zfp831	0	0	0.002	0.004	0	0	2.48292	1	-2.54016	1
NM_025884	chr11	82764345	82767622	+	3275	Zfp830	3.57	4.539	5.239	3.93	4.751	4.439	0.185501	0.493696	-0.0385425	0.97608
NM_178267	chr8	79028437	79193766	+	7587	Zfp827	0.069	0.046	3.134	3.271	1.75	2.28	5.74078	4.9527e-56	-0.713429	0.00492658
NM_146231	chr13	74480057	74493950	-	1377	Zfp825	3.545	4.09	4.427	3.335	5.422	4.701	0.0319673	0.945449	0.33904	0.575692
NM_001286393	chr8	109705546	109724932	+	2023	Zfp821	2.33	2.579	1.709	2.004	2.057	1.685	-0.395908	0.295544	-0.0460581	0.98372
NM_029281	chr17	21816876	21845759	-	3688	Zfp820	0.295	0.292	0.165	0.205	0.295	0.252	-0.61169	0.472742	0.468549	0.828577
NM_001252519	chr7	30056034	30072823	-	2009	Zfp82	0.751	1.031	0.584	0.461	1.156	0.642	-0.750214	0.229995	0.74679	0.477192
NM_028913	chr7	43607169	43618279	+	2405	Zfp819	0	0	0.017	0	0	0	1.45662	1	-1.51484	1
NM_183177	chr17	32795676	32809931	-	3530	Zfp811	0.19	0.088	0.077	0.086	0.095	0.114	-0.75067	0.572919	0.265666	1
NM_145612	chr9	22276748	22307638	-	3228	Zfp810	0.941	0.93	1.746	1.276	1.685	1.505	0.690061	0.0606106	0.0334298	0.987876
NM_207541	chr17	33333728	33358878	-	2247	Zfp81	1.846	2.423	1.296	1.833	2.215	2.279	-0.421746	0.315112	0.460645	0.489053
NM_001164624	chr9	22225712	22239693	+	1596	Zfp809	4.477	5.28	6.917	6.701	7.234	6.671	0.459481	0.0630741	-0.0124575	0.99237
NM_001039239	chr13	62129890	62173936	+	3108	Zfp808	1.193	1.159	0.688	0.784	0.956	0.941	-0.662533	0.12108	0.314798	0.791152
NM_001163223	chr5	6769030	7344378	-	4027	Zfp804b	0	0	0.01	0	0	0.005	1.45662	1	-0.0745441	1
NM_175513	chr2	82053658	82259878	+	4177	Zfp804a	0	0	0	0	0	0	NA	1	NA	1
NM_001081678	chr6	28239931	28261601	-	3887	Zfp800	3.256	3.643	6.855	6.912	6.656	7.45	1.00855	5.21247e-09	-0.0103357	0.99237
NM_177359	chr17	32815453	32830261	-	6002	Zfp799	1.302	1.425	1.585	1.408	1.822	1.613	0.138899	0.668897	0.154607	0.842294
NM_001357366	chr8	85108559	85119691	-	2720	Zfp791	0.485	0.716	0.108	0.087	0.2	0.089	-2.45698	0.000834777	0.426245	0.926053
NM_001145880	chr7	29816072	29832042	+	4428	Zfp790	2.428	2.277	2.753	2.298	2.428	2.436	0.104066	0.737423	-0.0965274	0.919531
NM_001360678	chr7	41633531	41650881	+	3035	Zfp788	1.754	2.067	2.381	2.692	2.433	2.791	0.414748	0.176172	0.00550135	0.997169
NM_001013012	chr7	6131489	6155971	-	1894	Zfp787	8.695	9.51	16.325	15.448	11.617	10.817	0.813834	5.17068e-07	-0.549249	0.0107795
NM_177882	chr6	47819266	47830505	-	2823	Zfp786	0.022	0.059	0.052	0.015	0.015	0	-0.249058	0.931345	-2.37817	1
NM_001039532	chr7	5034446	5038446	-	2142	Zfp784	1.565	1.353	1.653	1.389	1.465	1.092	0.0683295	0.908228	-0.301907	0.787156
NR_027963	chr6	47943175	47954549	+	4409	Zfp783	0.48	0.286	0.442	0.303	0.351	0.412	-0.0548998	0.946577	-0.012475	0.996466
NM_199062	chr10	81901911	81930480	-	4061	Zfp781	0.103	0.041	0.119	0.074	0.072	0.02	0.44862	0.779044	-1.1575	1
NM_001081021	chr7	27959800	27979157	-	5503	Zfp780b	1.078	1.035	1.374	1.262	1.288	1.403	0.323717	0.307845	-0.011539	0.993973
NM_001025163	chr7	6363308	6382605	+	4744	Zfp78	0.137	0.223	0.314	0.2	0.313	0.234	0.582161	0.470776	0.0328146	0.99237
NM_001081382	chr6	48024188	48048114	-	3103	Zfp777	4.72	4.971	3.666	3.606	3.471	3.009	-0.400847	0.0679605	-0.217038	0.715094
NM_173429	chr6	48613180	48623227	+	4079	Zfp775	0.58	0.558	1.746	1.39	1.087	1.127	1.46159	6.48433e-06	-0.546086	0.231272
NM_029584	chr7	7130678	7136755	-	3019	Zfp773	0.493	0.501	0.534	0.414	0.409	0.361	-0.0718014	0.930205	-0.342502	0.853562
NM_145577	chr7	7202122	7209998	-	2765	Zfp772	0.826	0.786	0.773	0.694	0.673	0.693	-0.135184	0.839441	-0.139055	0.950241
NM_177362	chr7	127244526	127254871	+	1295	Zfp771	7.378	7.562	6.584	5.561	6.008	6.291	-0.292215	0.297916	-0.0261752	0.98842
NM_175466	chr2	114193461	114201432	-	4259	Zfp770	1.481	1.804	3.989	3.518	3.654	3.172	1.19962	1.40223e-08	-0.184943	0.736453
NM_146202	chr7	127342795	127345314	-	2243	Zfp768	5.138	5.926	7.696	6.758	6.201	6.581	0.395255	0.0652142	-0.220396	0.645469
NM_001167832	chr7	127403668	127406822	-	2466	Zfp764	2.507	2.401	1.657	1.303	1.688	1.366	-0.731538	0.0238659	-0.00773506	0.996722
NM_028543	chr17	33016864	33033381	-	3379	Zfp763	0.992	1.048	1.06	0.772	1.126	1.026	-0.1456	0.785522	0.181357	0.895956
NM_001008501	chr17	21707741	21725636	+	4201	Zfp760	1.227	1.143	0.982	1.237	1.314	1.301	-0.0744998	0.882048	0.181212	0.868045
NM_172392	chr13	67128228	67141787	+	3476	Zfp759	1.055	1.221	1.163	0.98	1.197	1.328	-0.0823986	0.87603	0.197904	0.862924
NM_001347330	chr17	22361453	22377281	+	2871	Zfp758	1.817	1.897	3.211	2.591	3.38	3.203	0.667467	0.0150465	0.149439	0.857044
NM_178763	chr11	121510976	121519342	-	3238	Zfp750	0.11	0.166	0.084	0.073	0.2	0.181	-0.71792	0.602719	1.16124	0.54021
NM_001035231	chr13	67538641	67553152	-	4609	Zfp748	1.568	1.487	1.604	1.651	2.015	1.737	0.10125	0.789321	0.152914	0.861732
NM_175560	chr7	127372537	127376050	-	2679	Zfp747	1.908	2.373	1.845	1.569	2.006	1.927	-0.315984	0.389957	0.159402	0.887546
NM_001347142	chr6	48062395	48086593	-	3639	Zfp746	4.883	5.672	6.085	5.09	5.891	5.392	0.0876123	0.729903	-0.0284092	0.980553
NM_001289695	chr15	102204571	102215610	+	3915	Zfp740	9.286	10.059	9.193	6.758	8.067	7.901	-0.261755	0.145197	-0.025754	0.982205
NM_178384	chr7	29932791	29954065	-	3911	Zfp74	1.682	2.006	1.918	2.106	2.225	2.186	0.137814	0.700747	0.0834715	0.946508
NM_001001187	chr13	67667441	67683512	-	4498	Zfp738	1.43	1.51	2.347	2.167	2.027	2.802	0.625009	0.0124862	0.0577167	0.964939
NM_001126489	chr11	73688778	73713808	+	3750	Zfp735	0	0	0	0	0	0	NA	1	NA	1
NM_001163246	chr13	67589439	67609707	-	4829	Zfp729b	2.23	2.358	2.724	3.09	3.084	2.919	0.355465	0.141038	-0.00362813	0.997434
NM_183146	chr13	67617001	67637753	-	5173	Zfp729a	2.05	1.881	2.855	3.214	2.935	3.423	0.640419	0.00396277	0.017157	0.99237
NM_001081680	chr13	74371426	74376566	-	1624	Zfp72	0.787	0.739	0.967	1.022	0.966	0.72	0.399147	0.565315	-0.298402	0.868691
NM_172482	chr7	43579586	43593710	+	4987	Zfp719	0.685	0.743	0.958	0.731	1.22	0.841	0.241847	0.584788	0.241507	0.813902
NM_027264	chr7	43296523	43313300	-	4222	Zfp715	4.586	5.267	2.446	2.482	3.21	3.362	-1.00364	9.48502e-08	0.368933	0.312865
NM_001166218	chr13	67038594	67061170	-	3964	Zfp712	0.344	0.292	0.317	0.272	0.448	0.376	-0.118594	0.897934	0.44905	0.76107
NM_177747	chrX	112600526	112635062	+	4319	Zfp711	0.01	0	0	0	0	0	-1.43738	1	NA	1
NM_175433	chr7	80026228	80092751	+	4525	Zfp710	67.754	64.025	76.716	67.447	60.256	74.39	0.134871	0.338452	-0.139525	0.752246
NM_145624	chr8	71882068	71892565	+	3969	Zfp709	1.499	1.351	1.62	1.804	1.965	1.707	0.275042	0.430888	0.05014	0.975504
NM_001012449	chr13	67069398	67097976	-	2437	Zfp708	0.206	0.195	0.215	0.407	0.283	0.273	0.683885	0.50985	-0.237273	0.948778
NM_001347040	chr15	75969123	75975868	+	1916	Zfp707	1.826	2.118	1.257	1.35	1.703	1.337	-0.584903	0.164117	0.17935	0.91201
NM_026521	chr15	36997027	37007402	-	4411	Zfp706	23.333	24.365	26.899	24.758	25.48	23.484	0.123525	0.400987	-0.123224	0.756088
NM_133218	chr3	9427010	9610085	-	13833	Zfp704	1.174	1.341	1.439	1.757	1.036	1.542	0.362703	0.0970392	-0.357466	0.428128
NM_001101502	chr8	26977336	26981462	+	3167	Zfp703	22.958	21.26	13.997	13.569	13.142	15.587	-0.674786	1.13121e-06	0.0129149	0.99237
NM_001358817	chr15	76879253	76892394	+	2767	Zfp7	0.992	0.846	1.431	1.644	1.512	1.239	0.736602	0.0594872	-0.217843	0.843483
NM_172863	chr3	98382481	98431949	+	5159	Zfp697	0.118	0.084	0.804	0.464	0.3	0.332	2.59217	1.23188e-06	-1.03296	0.0790844
NM_001040686	chr11	58307069	58314613	+	1873	Zfp692	3.065	3.416	2.494	1.416	3.037	2.573	-0.694854	0.0488658	0.46833	0.471811
NM_001145936	chr4	119169518	119174195	-	1579	Zfp691	1.632	0.944	1.804	1.174	1.603	1.596	0.286287	0.65191	0.034427	0.99237
NM_001005788	chr4	120930137	120951701	-	2356	Zfp69	1.165	1.371	2.054	1.51	1.482	1.327	0.497945	0.221787	-0.383243	0.622926
NM_175163	chr7	127442136	127449158	-	3616	Zfp689	0.643	0.762	0.614	0.531	0.654	0.619	-0.29044	0.605349	0.113407	0.957215
NM_026999	chr7	127418966	127422034	-	1011	Zfp688	2.073	2.949	1.989	2.346	2.172	1.875	-0.19409	0.755342	-0.143815	0.946902
NM_001357863	chr3	95006590	95015457	-	4743	Zfp687	4.988	4.728	4.09	3.109	3.523	4.047	-0.431424	0.0288026	0.0349105	0.977653
NM_001163797	chr5	138603652	138619743	-	4717	Zfp68	2.763	3.033	4.09	3.917	4.265	4.348	0.477058	0.0148671	0.0585674	0.950241
NM_172486	chr17	21383748	21399265	+	2906	Zfp677	1.745	1.632	1.809	1.439	2.058	2.109	-0.0517071	0.916167	0.314604	0.651015
NM_001256517	chr11	58315114	58323365	-	2908	Zfp672	2.457	2.406	3.688	3.411	3.495	2.989	0.554229	0.0259755	-0.153186	0.8413
NM_146259	chr7	127861025	127876836	-	7793	Zfp668	2.232	2.075	2.271	1.895	1.787	1.928	-0.0354895	0.907964	-0.225838	0.631502
NM_001024928	chr7	6286580	6307883	+	3664	Zfp667	0.589	0.655	0.703	0.494	0.588	0.578	-0.0519342	0.938973	-0.0714115	0.977653
NM_001081750	chr5	124862705	124888630	+	4072	Zfp664	11.938	13.169	9.883	8.604	10.858	9.577	-0.432838	0.0027562	0.0986854	0.864766
NM_001005425	chr2	165351297	165362119	-	3304	Zfp663	0.013	0	0	0	0	0	-1.43738	1	NA	1
NM_001355623	chr2	127575533	127584677	-	2725	Zfp661	0.984	0.676	0.892	0.704	0.591	1.095	-0.082323	0.908351	0.0667798	0.981474
NM_001008549	chr7	43562370	43575461	+	3374	Zfp658	0.652	0.835	0.869	0.613	0.601	0.777	-0.00450484	0.995311	-0.135331	0.949155
NM_028298	chr5	145231759	145247306	+	4066	Zfp655	4.375	3.962	7.589	7.657	6.651	6.765	0.879428	2.1388e-07	-0.231647	0.50241
NM_001347245	chr16	64780347	64851723	-	6321	Zfp654	1.913	1.841	3.357	3.807	3.563	4.103	0.944832	1.03866e-06	0.0490542	0.960206
NM_177318	chr9	22055411	22071376	-	2177	Zfp653	2.05	2.549	2.627	1.743	2.046	1.973	-0.0694418	0.890075	-0.16214	0.896901
NR_045780	chr11	95700106	95712754	-	535	Zfp652os	1.723	1.78	1.41	1.33	2.228	2.601	-0.324349	0.739612	0.775515	0.540899
NM_201609	chr11	95749067	95764713	+	2658	Zfp652	8.719	8.085	8.346	8.201	9.906	10.712	-0.0124734	0.965742	0.270866	0.417947
NM_001166644	chr9	121760033	121771742	+	6345	Zfp651	0.083	0.055	0.578	0.449	0.231	0.442	2.83372	1.17701e-07	-0.640689	0.418749
NM_145622	chr13	67705306	67729173	-	3954	Zfp65	2.406	2.529	3.041	2.994	3.396	2.769	0.300302	0.233184	-0.0183924	0.99237
NM_001204908	chr1	154201187	154205674	+	1874	Zfp648	0	0	0	0	0	0	NA	1	NA	1
NM_172817	chr15	76910370	76925448	-	2206	Zfp647	0.218	0.31	0.285	0.225	0.246	0.375	-0.0647861	0.961284	0.24187	0.950241
NM_172749	chr7	127877701	127885996	+	6305	Zfp646	6.896	6.439	6.831	5.858	5.782	6.755	-0.0672126	0.75378	-0.0586082	0.946007
NM_026856	chr5	106616741	106696830	-	5681	Zfp644	3.574	3.411	4.056	4.015	4.02	3.968	0.216817	0.296331	-0.0618826	0.945926
NM_001358068	chr15	98286122	98296161	-	3701	Zfp641	0	0	0	0	0	0.005	NA	1	1.34624	1
NM_009564	chr2	168925361	168955587	-	2745	Zfp64	4.381	4.269	4.945	4.006	4.343	4.055	0.0537226	0.870509	-0.134855	0.860202
NM_001161818	chr3	32510550	32520833	+	1911	Zfp639	5.449	6.425	5.415	4.705	6.37	5.445	-0.219295	0.422788	0.167346	0.816602
NM_001355285	chr6	83914353	83986871	+	6178	Zfp638	8.92	9.052	10.919	11.252	10.582	12.56	0.317589	0.0287376	0.0179743	0.98842
NM_177684	chr6	117841181	117845957	+	1156	Zfp637	5.601	7.182	6.741	5.502	6.459	6.995	-0.0507404	0.90401	0.0872239	0.946007
NR_155450	chr7	127607028	127615272	-	2101	Zfp629	2.932	3.114	4.268	3.746	3.952	3.59	0.710632	4.33666e-05	-0.277143	0.38925
NM_170759	chr7	4915217	4922003	+	3519	Zfp628	5.776	4.842	5.209	4.871	3.952	4.636	-0.0685286	0.812351	-0.274217	0.500669
NM_027703	chr7	27807196	27822916	+	5323	Zfp626	1.925	2.1	1.948	1.786	2.46	2.129	-0.0975532	0.758307	0.247442	0.635729
NM_030199	chr15	75940952	75949400	+	2482	Zfp623	1.916	2.344	2.844	2.658	2.545	2.909	0.376488	0.243365	-0.0587298	0.966809
NM_144523	chr15	25984366	25998482	+	2795	Zfp622	12.722	12.726	14.181	15.197	12.564	11.89	0.21872	0.220715	-0.314027	0.24482
NM_009562	chr11	49203500	49218816	+	3921	Zfp62	5.306	5.898	9.013	9.244	9.244	8.208	0.71486	6.60907e-06	-0.113943	0.8413
NM_001004139	chr7	39517766	39540415	+	5958	Zfp619	0.45	0.424	0.643	0.626	0.899	0.846	0.55498	0.184394	0.403902	0.523963
NM_028326	chr4	62965574	63134030	+	2851	Zfp618	0.992	0.886	0.066	0.038	0.029	0.078	-3.98218	3.25973e-08	-0.0826701	1
NM_133358	chr8	71922825	71934630	+	2942	Zfp617	2.343	3.35	6.608	6.369	6.889	4.839	1.2015	1.26043e-08	-0.196486	0.736231
NM_001177570	chr11	74070170	74087301	+	4802	Zfp616	0	0	0	0	0	0	NA	1	NA	1
NM_175480	chr8	110079734	110092752	+	4895	Zfp612	0	0	0	0.013	0	0	2.55596	1	-2.60988	1
NM_009561	chr7	24291046	24299549	-	2338	Zfp61	2.438	2.497	1.917	1.337	1.95	1.682	-0.593802	0.0840617	0.116443	0.945352
NM_172536	chr9	65691583	65827564	-	8573	Zfp609	4.228	3.333	5.862	6.137	4.677	6.003	0.674177	9.45089e-05	-0.213569	0.609078
NM_175751	chr18	54888045	54990180	-	6100	Zfp608	2.782	2.603	1.758	1.584	2.945	2.998	-0.683044	0.000953014	0.788044	0.000976448
NM_001112731	chr7	27689340	27706482	+	4602	Zfp607b	0.282	0.324	0.241	0.253	0.227	0.32	-0.269373	0.73656	0.102119	0.97608
NM_001024726	chr7	27860585	27880825	+	3504	Zfp607a	1.848	1.276	1.309	1.274	1.731	1.393	-0.266583	0.52045	0.218587	0.820741
NM_026112	chr7	12478305	12496235	+	4727	Zfp606	0.802	0.845	1.157	1.072	1.177	0.985	0.435109	0.222708	-0.0937628	0.950241
NM_001163996	chr5	110110092	110129794	+	3151	Zfp605	0.459	0.578	0.459	0.356	0.571	0.474	-0.338839	0.634254	0.303017	0.867572
NM_001177545	chr4	146157690	146198756	+	4148	Zfp600	0.02	0.01	0.03	0	0.01	0	-0.0369096	1	-1.61297	1
NM_029531	chr7	27731409	27751689	+	3856	Zfp60	2.57	2.293	1.662	1.666	2.05	1.511	-0.532527	0.0498368	0.0524404	0.975504
NM_181419	chr9	22247430	22259895	-	3567	Zfp599	0.282	0.116	0.147	0.157	0.111	0.283	-0.362588	0.763294	0.331373	0.926323
NM_183149	chr17	24669687	24682023	+	3345	Zfp598	9.584	9.39	15.995	13.594	14.687	14.824	0.646237	7.39228e-06	-0.0462244	0.953432
NM_001033159	chr16	3861544	3872374	-	5625	Zfp597	1.278	1.575	2.387	2.449	2.859	2.456	0.775242	0.000616519	0.0863607	0.9274
NM_177622	chr13	67312998	67332560	-	3902	Zfp595	1.16	0.833	1.24	1.409	1.474	1.209	0.421421	0.287318	-0.0366479	0.98597
NM_024215	chr4	134243306	134245591	-	1971	Zfp593	4.178	3.981	3.667	3.894	3.778	3.55	-0.101114	0.783725	-0.0940748	0.941144
NM_178707	chr7	80993684	81045162	+	7280	Zfp592	6.131	5.62	4.647	4.635	4.16	5.202	-0.330739	0.0462895	-0.0330006	0.976486
NM_011762	chr7	27838584	27856774	+	3789	Zfp59	1.156	0.967	1.703	1.696	1.987	1.421	0.679058	0.0340153	-0.0445691	0.979215
NM_001033249	chr7	6315665	6330434	-	2758	Zfp583	0.79	0.878	0.646	0.852	1.009	1.024	-0.130343	0.847748	0.379094	0.735764
NM_026900	chr7	5051532	5053723	+	1098	Zfp580	1.87	1.961	1.851	1.041	0.895	0.808	-0.388101	0.538253	-0.802774	0.457441
NM_001007575	chr13	67490167	67500522	-	2353	Zfp58	1.371	1.399	1.264	0.843	1.369	1.011	-0.397692	0.414908	0.133455	0.948274
NM_026741	chr7	4992852	4996101	-	2155	Zfp579	1.672	1.172	1.915	1.711	1.33	1.572	0.360625	0.431907	-0.366814	0.660722
NM_001033205	chr7	24583838	24587641	-	2735	Zfp575	0.077	0.189	0.107	0.071	0.092	0.074	-0.5398	0.741193	-0.212458	1
NM_175477	chr7	25076807	25083492	+	4630	Zfp574	4.019	3.864	3.697	3.888	3.438	3.798	-0.03823	0.898846	-0.117693	0.870693
NR_045613	chr15	59306948	59312013	+	1096	Zfp572	0	0	0	0	0	0	NA	1	NA	1
NM_001013745	chr17	37002525	37010729	+	1839	Zfp57	0	0	0	0.082	0	0	3.14121	1	-0.743826	1
NM_001167872	chr7	29983955	30028282	+	7171	Zfp568	1.587	1.929	3.59	3.187	2.462	2.992	0.95607	1.00026e-07	-0.35574	0.25822
NM_152814	chr7	30077337	30090510	-	1686	Zfp566	0.547	0.725	0.882	0.652	0.682	0.73	0.287934	0.728752	-0.158826	0.953913
NM_001024950	chr17	33089367	33110704	+	6376	Zfp563	0.69	0.708	0.828	1.008	0.912	0.898	0.40781	0.254566	-0.0715709	0.960206
NM_001004190	chr9	20345136	20385158	-	4723	Zfp560	0.954	0.859	1.202	1.16	1.311	1.025	0.388041	0.278839	-0.0677048	0.963979
NM_028160	chr9	18454054	18473645	-	3671	Zfp558	0.411	0.361	0.257	0.217	0.205	0.286	-0.584142	0.421484	-0.0614202	0.989419
NM_146201	chr7	127233061	127238197	+	3356	Zfp553	3.428	2.863	2.953	2.827	2.549	3.094	-0.120842	0.710804	-0.0735049	0.951239
NM_001033820	chr7	12415149	12422491	-	2329	Zfp551	0.369	0.267	0.171	0.306	0.153	0.268	-0.365925	0.747645	-0.224259	0.957582
NM_001347559	chr7	16071845	16096334	+	4465	Zfp541	0.009	0.056	0.117	0.01	0.019	0.063	1.00167	0.629633	-0.677504	1
NM_011760	chr17	21423227	21435384	+	2530	Zfp54	1.284	1.268	1.358	1.116	1.232	1.395	-0.0434848	0.939011	0.0487745	0.983987
NM_172385	chr7	37479109	37769752	-	4403	Zfp536	0	0	0	0.01	0	0.005	1.54269	1	-0.143997	1
NM_001127188	chr4	147674225	147702631	-	2234	Zfp534	0.009	0	0.066	0.019	0.047	0.036	2.3043	1	-0.0611173	1
NM_207255	chr18	65580230	65689436	+	5488	Zfp532	0.034	0.041	0.057	0.079	0.023	0.055	0.760183	0.614789	-0.81515	1
NM_013843	chr17	21488988	21510477	+	3072	Zfp53	2.537	2.608	3.328	3.474	4.357	3.23	0.413635	0.111387	0.104338	0.919531
NM_175436	chr7	25221425	25227495	+	3363	Zfp526	4.829	4.383	4.715	4.174	2.979	4.071	-0.0449424	0.885016	-0.374058	0.355952
NM_025324	chr7	5015508	5018488	+	1101	Zfp524	6.794	7.541	9.514	10.125	8.073	8.297	0.464646	0.0683017	-0.308816	0.513374
NM_001357995	chr17	28177196	28205886	+	2781	Zfp523	2.313	2.092	2.727	1.977	1.888	1.704	0.0932227	0.825403	-0.426603	0.42717
NM_001360804	chr18	13687014	13972733	-	6138	Zfp521	0	0	0.007	0.007	0	0	2.48292	1	-2.54016	1
NM_144515	chr17	21535539	21562601	+	3157	Zfp52	3.644	4.23	8.587	8.216	9.48	9.907	1.10268	1.80318e-10	0.16136	0.72869
NM_001177902	chr5	38668484	38684826	-	6811	Zfp518b	1.467	1.52	2.147	1.827	2.291	2.321	0.419817	0.0661368	0.168665	0.778018
NM_028319	chr19	40894705	40917947	+	6833	Zfp518a	3.162	3.127	4.16	5.866	4.723	6.014	0.693058	0.000950513	0.0443679	0.973917
NM_001177464	chr18	82914632	83005314	+	7695	Zfp516	7.363	6.966	5.194	4.455	5.55	6.31	-0.572508	7.12368e-05	0.257481	0.401894
NM_175311	chr5	31198981	31202303	-	2222	Zfp513	7.384	8.712	10.192	7.113	9.817	8.83	0.107526	0.69855	0.0684048	0.946902
NM_001164597	chr2	181582103	181592461	-	5353	Zfp512b	4.012	4.258	3.553	3.275	3.383	3.714	-0.268238	0.173434	0.011189	0.99237
NM_001360001	chr5	31452436	31481753	+	3223	Zfp512	6.67	7.291	6.331	5.546	6.547	6.438	-0.217311	0.286377	0.0786233	0.923837
NM_027201	chr7	140036391	140040605	+	1092	Zfp511	7.56	8.532	9.112	7.957	9.27	7.663	0.0966906	0.775734	-0.0593697	0.960206
NM_009558	chr17	21450374	21465589	+	2569	Zfp51	1.077	1.709	2.454	2.107	2.556	2.669	0.728901	0.0370998	0.147906	0.884546
NM_177739	chr7	35772346	35802989	-	6681	Zfp507	0.016	0	0.389	0.355	0.085	0.178	5.31563	1.94785e-07	-1.50468	0.0222684
NM_145459	chr14	21983962	21989601	-	4208	Zfp503	0.503	0.374	0.239	0.225	0.348	0.494	-0.921119	0.136293	0.82483	0.400864
NM_028402	chr13	67779693	67789080	+	3266	Zfp493	0.289	0.292	0.372	0.376	0.403	0.556	0.373903	0.648045	0.311709	0.868045
NM_001013777	chr14	33967070	33978764	-	4297	Zfp488	5.939	5.584	3.944	5.068	3.68	6.105	-0.338967	0.130728	0.0706641	0.957582
NM_025749	chr18	52615915	52639830	+	1926	Zfp474	0	0	0	0	0	0	NA	1	NA	1
NM_178734	chr7	44731482	44748617	-	3802	Zfp473	0.165	0.223	0.292	0.181	0.363	0.27	0.284779	0.782619	0.374549	0.860202
NM_153063	chr17	32965831	32979211	+	2331	Zfp472	1.582	1.688	1.627	1.517	1.965	2.301	-0.04368	0.933371	0.396209	0.559004
NM_020589	chr6	48436613	48445825	-	3612	Zfp467	6.839	5.967	8.607	7.581	5.321	7.034	0.341307	0.0665986	-0.429424	0.141572
NM_172867	chr4	54947945	55083563	+	10481	Zfp462	0.018	0.024	4.011	4.232	1.658	2.347	7.57244	1.52698e-58	-1.0858	1.24619e-06
NM_009557	chr4	136286067	136293942	+	4634	Zfp46	3.233	3.373	3.476	3.201	3.141	3.303	0.0229481	0.937935	-0.0956416	0.907448
NM_177811	chr13	67405713	67421418	-	3324	Zfp459	0.611	0.61	0.687	0.714	0.516	0.704	0.206096	0.739324	-0.249341	0.873338
NM_001001152	chr13	67254918	67269068	-	3482	Zfp458	0.818	0.88	1.107	1.56	1.171	1.72	0.665681	0.0750116	0.0801401	0.960817
NM_001003666	chr13	67292451	67306412	-	2110	Zfp457	0.497	0.54	0.705	0.399	0.377	0.468	0.102343	0.916149	-0.427206	0.833199
NM_001001186	chr13	67363584	67375763	-	4073	Zfp456	0.458	0.488	0.72	0.614	0.77	0.713	0.495282	0.329968	0.108376	0.954043
NM_001048204	chr13	67194506	67209298	+	2706	Zfp455	0.898	0.78	0.728	0.757	0.788	0.76	-0.160625	0.808006	0.00495337	0.997673
NM_172794	chr11	50872723	50887501	-	2106	Zfp454	0	0	0	0	0	0	NA	1	NA	1
NM_001290700	chr1	33801960	33814595	-	2071	Zfp451	3.48	2.769	4.785	6.84	5.251	6.903	0.44249	0.0446268	-0.0776635	0.940517
NM_001359276	chrX	56346397	56365674	+	3289	Zfp449	0.796	0.982	0.433	0.374	0.528	0.441	-1.08479	0.0180871	0.159923	0.949526
NM_175558	chr7	12977848	12985716	+	4609	Zfp446	0.632	0.597	0.614	0.379	0.463	0.481	-0.278735	0.606035	-0.107109	0.959475
NM_173364	chr9	122848910	122866006	-	6180	Zfp445	9.198	8.948	11.064	11.566	11.34	12.35	0.329433	0.0261569	0.020033	0.98516
NM_001146024	chr7	6172513	6193104	+	4324	Zfp444	2.825	3.069	2.868	1.98	2.322	2.565	-0.280594	0.297286	-0.026909	0.987779
NM_001310645	chr2	150402914	150451501	-	7158	Zfp442	0.539	0.599	0.407	0.569	0.59	0.563	-0.196832	0.690026	0.178067	0.896901
NM_001360447	chr18	5210031	5334807	-	3198	Zfp438	0.767	0.887	0.989	0.829	0.785	0.612	0.144089	0.802954	-0.430942	0.648906
NM_001243067	chr10	81704825	81721976	+	2378	Zfp433	0.282	0.174	0.273	0.281	0.431	0.356	0.33139	0.780184	0.426922	0.854872
NM_001080941	chr13	67389328	67399767	-	2026	Zfp429	1.344	1.237	2.378	1.852	2.467	2.17	0.710153	0.0687679	0.0926197	0.953432
NR_110958	chr7	24507087	24515682	+	1023	Zfp428	0.799	0.931	0.778	1.496	0.593	1.045	0.392323	0.639246	-0.66104	0.674866
NM_146221	chr9	20468549	20492746	-	3548	Zfp426	2.888	2.9	3.867	3.257	3.684	3.302	0.303769	0.217679	-0.0712917	0.946902
NM_033327	chr8	87661810	87959595	-	4897	Zfp423	0.017	0.017	0.009	0.013	0.004	0	-0.356644	0.920805	-1.70295	1
NM_026057	chr6	116624016	116628999	-	3183	Zfp422	3.397	3.662	4.857	4.295	4.921	4.283	0.381249	0.0866391	-0.0364888	0.976486
NM_172740	chr7	29859979	29877302	+	3328	Zfp420	0.409	0.448	0.39	0.317	0.465	0.539	-0.266991	0.733968	0.459386	0.749011
NM_009556	chr8	43295067	43307009	-	1795	Zfp42	0	0	0	0	0	0	NA	1	NA	1
NM_146179	chr7	7171353	7183560	+	2694	Zfp418	0.708	0.599	0.778	0.416	0.73	0.921	-0.145495	0.854591	0.442176	0.733001
NM_026712	chr17	33629092	33631714	+	1122	Zfp414	19.441	18.951	13.2	11.549	14.148	13.785	-0.629276	0.000588397	0.139677	0.830856
NM_144833	chr12	84316859	84343830	+	2683	Zfp410	4.202	4.615	5.754	4.187	5.597	5.246	0.178998	0.519177	0.0827978	0.937408
NM_001044718	chr15	75616684	75625300	+	3530	Zfp41	3.466	3.173	1.804	2.003	2.204	1.839	-0.799199	0.00105952	0.0387117	0.982336
NM_001347175	chr2	91643686	91649791	-	3457	Zfp408	2.255	2.45	2.115	2.326	2.293	2.841	-0.0416796	0.915861	0.137473	0.887546
NM_001033341	chr18	84207702	84589504	-	7897	Zfp407	3.494	3.484	3.528	3.235	3.3	3.593	-0.0379987	0.879643	-0.0165848	0.989639
NM_009555	chr17	23173869	23193228	-	4071	Zfp40	1.858	1.8	1.158	1.372	1.577	1.654	-0.51415	0.0951444	0.312234	0.646752
NM_027477	chr6	47835661	47868257	+	3470	Zfp398	1.214	1.432	1.672	1.398	1.579	1.592	0.225051	0.567228	-0.00184111	0.998955
NM_027007	chr18	23954688	23964670	+	5480	Zfp397	3.869	4.19	5.512	5.642	5.572	5.634	0.480074	0.00447295	-0.0404984	0.963327
NM_199029	chr14	65358676	65398930	+	4217	Zfp395	11.667	10.703	5.271	5.399	4.508	5.03	-1.0584	4.76691e-12	-0.207932	0.647522
NM_011758	chr11	58888153	58904225	-	3883	Zfp39	0.896	1.109	0.734	0.761	1.088	0.774	-0.405101	0.351828	0.264115	0.823016
NR_026798	chr13	21504316	21506524	-	932	Zfp389	0	0.156	0	0	0	0.043	-3.36317	1	1.34624	1
NM_019565	chr12	116047724	116063207	+	4568	Zfp386	2.413	2.366	2.623	2.294	2.66	2.644	0.0424213	0.901637	0.0669376	0.950598
NM_177790	chr11	100626219	100650693	-	4080	Zfp385c	5.541	6.313	5.063	4.402	4.583	4.498	-0.31614	0.0949061	-0.104439	0.880283
NM_001113399	chr2	77410627	77703272	-	2665	Zfp385b	0	0	0.024	0.057	0.008	0	4.09212	0.205136	-2.70397	1
NM_013866	chr15	103313895	103340086	-	2281	Zfp385a	24.719	22.411	4.84	5.133	5.446	8.275	-2.22957	2.96992e-44	0.414236	0.342517
NM_001347452	chr6	125010381	125037870	+	2771	Zfp384	15.267	16.288	16.088	12.901	15.51	15.064	-0.0973732	0.621873	0.0203221	0.985954
NM_001243908	chr7	29908517	29916813	+	2613	Zfp383	0.465	0.594	0.673	0.677	0.912	0.556	0.352148	0.602596	0.0681087	0.982424
NM_001362158	chr7	30121932	30140755	+	7922	Zfp382	3.491	3.758	1.351	1.257	2.115	2.171	-1.45807	1.02475e-17	0.665826	0.00893149
NM_009554	chr4	62189537	62208546	-	3579	Zfp37	0.023	0	0.018	0.03	0.018	0.051	1.3469	0.684241	0.377105	1
NM_001009549	chrX	53772686	53776394	-	2609	Zfp36l3	0	0	0	0	0	0	NA	1	NA	1
NM_001001806	chr17	84183928	84187947	-	3529	Zfp36l2	75.981	77.923	39.838	33.934	52.194	51.621	-1.055	3.6454e-22	0.450012	0.00842452
NM_007564	chr12	80107760	80113013	-	2980	Zfp36l1	45.949	50.065	9.743	10.195	13.349	13.649	-2.25498	3.78121e-73	0.389127	0.103122
NM_178364	chr13	65278854	65297795	+	2859	Zfp369	2.734	2.716	3.004	3.861	2.897	4.345	0.345535	0.248036	0.0285562	0.988712
NM_175494	chr13	64133022	64153199	-	3518	Zfp367	7.832	8.386	4.019	3.653	5.612	5.342	-1.07133	1.13352e-10	0.467416	0.0824419
NM_001004149	chr13	99184823	99247032	+	2751	Zfp366	0	0.015	0.015	0	0.015	0.066	0.0280937	1	2.50317	1
NM_178679	chr10	67886105	67912662	-	4250	Zfp365	0.113	0.102	0.03	0.02	0.034	0.009	-2.17371	0.121546	-0.0843848	1
NM_001081098	chr4	128773085	128806112	-	2871	Zfp362	10.502	8.603	7.953	7.886	5.981	8.105	-0.265078	0.207071	-0.211666	0.693801
NM_011756	chr7	28376784	28379228	-	1761	Zfp36	50.676	49.991	45.442	35.825	41.627	41.383	-0.305961	0.0356781	-0.00984844	0.99237
NM_080461	chr8	3493138	3497208	+	1995	Zfp358	4.621	5.397	3.99	4.074	4.309	3.669	-0.298483	0.287368	-0.0631767	0.959776
NM_013922	chr11	50811085	50827731	-	5360	Zfp354c	0.129	0.112	0	0.024	0.047	0.023	-3.35015	0.0170165	1.4405	1
NM_013744	chr11	50921786	50931635	-	2487	Zfp354b	0.051	0.017	0.025	0.035	0.008	0.016	0.0226882	0.995311	-1.09706	1
NM_001326566	chr11	51059225	51072799	+	4227	Zfp354a	0.025	0.034	0.02	0.01	0.015	0.01	-1.19594	0.65107	-0.07718	1
NM_153102	chr4	90218820	90225687	+	2257	Zfp352	0	0	0	0	0	0	NA	1	NA	1
NM_011755	chr18	23989634	24005371	+	3028	Zfp35	3.93	4.178	4.711	3.845	5.477	4.129	0.0834275	0.782702	0.121288	0.885364
NM_012017	chr13	55105309	55135071	+	3588	Zfp346	2.494	2.752	2.861	2.103	2.78	2.754	-0.0788514	0.827988	0.118349	0.903081
NM_001034900	chr2	150470991	150485063	-	2700	Zfp345	0.178	0.23	0.147	0.128	0.186	0.127	-0.548484	0.660201	0.132149	0.982648
NM_199304	chr2	154613368	154646817	+	3207	Zfp341	1.333	1.259	1.738	1.761	1.148	1.396	0.438947	0.209169	-0.504719	0.341756
NM_001346671	chr5	104571672	104584620	+	2691	Zfp33b	0.818	1.031	0.825	0.857	1.049	0.937	-0.133107	0.834938	0.205467	0.894884
NM_199027	chr2	164891892	164911750	-	4540	Zfp335	8.021	6.831	9.971	8.04	7.159	9.074	0.280434	0.130544	-0.188728	0.691918
NM_178411	chr2	165377436	165388259	-	5026	Zfp334	0.246	0.21	0.183	0.275	0.187	0.253	-0.00379456	0.997381	-0.0820845	0.982985
NM_145600	chr8	82763620	82774126	-	1630	Zfp330	13.086	17.236	20.358	17.738	21.043	17.715	0.33976	0.0716887	-0.0213055	0.98597
NM_026046	chr7	12803780	12818860	-	7927	Zfp329	1.499	1.066	1.118	1.292	1.243	1.564	-0.0795644	0.8418	0.172114	0.835151
NM_018759	chr5	105876568	105915820	+	2655	Zfp326	6.077	6.223	5.973	4.856	5.758	5.674	-0.177448	0.467184	0.0368616	0.97608
NM_178732	chr7	12965838	12973822	+	4309	Zfp324	2.178	2.34	2.334	1.601	2.514	2.232	-0.201795	0.521847	0.232226	0.731276
NM_172586	chr13	23353103	23369208	-	4838	Zfp322a	2.681	2.97	3.659	3.779	3.618	3.418	0.405043	0.0492564	-0.129668	0.841855
NM_024467	chr8	95326136	95331950	-	4103	Zfp319	5.127	5.505	4.769	3.873	4.165	4.811	-0.293007	0.144328	0.01541	0.99237
NM_021346	chr17	46383766	46420918	+	3909	Zfp318	3.859	3.226	3.226	3.492	3.071	3.828	-0.172446	0.40876	0.100681	0.891188
NM_172918	chr9	19622091	19649731	+	4014	Zfp317	2.615	3.038	2.291	2.202	2.433	2.673	-0.315504	0.222062	0.141845	0.864766
NM_017467	chr5	143249695	143270022	-	6884	Zfp316	1.424	1.495	1.293	0.999	1.051	0.94	-0.341624	0.212998	-0.247168	0.721809
NM_001358840	chrX	21079150	21089229	-	4638	Zfp300	0.05	0.121	0.081	0.046	0.104	0.048	-0.478338	0.7592	0.28268	1
NM_013705	chr7	29783968	29794703	+	3582	Zfp30	0.714	0.867	0.971	0.626	0.823	0.659	0.0168046	0.981738	-0.147153	0.939614
NM_177565	chr11	70764447	70772928	+	1819	Zfp3	1.451	1.218	1.716	2.027	1.656	1.652	0.502162	0.276968	-0.232734	0.849643
NM_022409	chr7	19577287	19580656	+	1525	Zfp296	0.33	0.244	1.745	1.725	1.728	2.301	2.60898	4.96605e-06	0.167255	0.919969
NM_013889	chr4	34803110	34882948	-	9967	Zfp292	2.802	2.57	4.187	5.986	4.167	6.598	0.939772	2.46434e-06	0.0289313	0.99237
NM_133208	chr11	62711486	62729093	-	5014	Zfp287	0.915	0.818	0.489	0.619	0.663	0.78	-0.630605	0.116636	0.331	0.746518
NM_138949	chr11	62778387	62789417	-	2998	Zfp286	0.189	0.2	0.049	0.187	0.056	0.135	-0.698678	0.57803	-0.410981	1
NM_146175	chr6	47877555	47908484	+	5211	Zfp282	4.54	4.239	3.522	3.054	3.251	3.788	-0.413041	0.0298041	0.0576388	0.954157
NM_177643	chr1	136624901	136630391	+	5267	Zfp281	7.59	6.659	6.686	7.667	5.972	5.881	0.0206053	0.938954	-0.32716	0.258881
NM_001311105	chr9	72274888	72363771	+	4303	Zfp280d	2.308	2.627	3.028	3.137	3.869	3.927	0.319869	0.187529	0.288536	0.462445
NM_001166649	chrX	48541626	48594619	-	4189	Zfp280c	1.946	1.898	2.085	1.843	2.312	2.484	0.012042	0.97825	0.252342	0.66028
NM_177475	chr10	76032612	76042969	+	4870	Zfp280b	2.668	2.61	1.953	1.505	2.16	1.876	-0.606339	0.0095009	0.18311	0.811433
NM_175247	chr7	6383318	6396637	+	4137	Zfp28	1.368	1.466	2.613	2.137	2.513	2.218	0.748526	0.00344382	-0.0466739	0.97311
NM_178845	chr12	40315046	40445790	-	2062	Zfp277	6.757	7.661	7.863	7.32	9.575	8.146	0.0778262	0.773785	0.162411	0.77254
NM_020497	chr8	123254195	123270551	+	4864	Zfp276	3.83	4.78	4.264	2.912	4.296	3.831	-0.259641	0.282673	0.140296	0.84258
NM_001160229	chrX	73342621	73359079	+	6276	Zfp275	2.814	2.748	3.161	3.082	3.402	3.451	0.180556	0.419976	0.0879964	0.907011
NM_198322	chr13	67813816	67827000	+	2315	Zfp273	0.19	0.34	0.498	0.484	0.379	0.157	0.893524	0.271014	-0.942387	0.480635
NM_011754	chr7	29893337	29906104	-	3517	Zfp27	1.186	1.26	1.555	1.545	1.183	1.628	0.35156	0.332228	-0.183013	0.866124
NM_001135019	chr9	20495069	20521419	-	6262	Zfp266	2.038	2.047	3.69	3.027	2.395	3.291	0.721692	0.000120174	-0.27899	0.539266
NM_148924	chr16	3744099	3750788	+	3234	Zfp263	6.155	7.766	33.975	26.702	33.376	30.104	2.1301	1.4069e-49	0.0233166	0.980553
NM_011981	chr7	30095076	30107614	+	3711	Zfp260	5.132	5.981	5.69	5.02	6.318	5.124	-0.0449944	0.869303	0.0502566	0.958562
NM_011753	chr9	20428318	20460160	-	11395	Zfp26	1.572	1.481	2.401	2.876	2.601	3.169	0.801243	1.83392e-05	0.0836038	0.926307
NM_001007568	chr15	76852141	76871435	-	3498	Zfp251	2.348	2.51	3.126	2.059	2.451	2.554	0.0947766	0.802142	-0.0858174	0.946902
NM_001361901	chr6	118427319	118455506	-	3649	Zfp248	0.695	0.692	0.454	0.242	0.459	0.437	-0.979249	0.0653503	0.312844	0.866938
NM_021559	chr18	24009717	24020813	-	5714	Zfp24	3.528	3.997	5.103	4	4.678	3.811	0.275901	0.159036	-0.148016	0.802546
NM_001001792	chr6	117862881	117872766	+	3003	Zfp239	0.474	0.4	0.258	0.129	0.32	0.201	-1.21908	0.100152	0.402368	0.888577
NM_177832	chr18	82593597	82692734	-	9441	Zfp236	3.631	3.018	3.677	4.017	3.536	3.864	0.221127	0.290202	-0.105228	0.866937
NM_019941	chr7	24132372	24143244	+	4314	Zfp235	0.481	0.581	0.544	0.485	0.693	0.547	-0.0520028	0.936843	0.197124	0.902177
NM_001164676	chr17	21733724	21748969	+	4518	Zfp229	0.9	0.985	1.145	1.141	1.486	1.299	0.291555	0.446734	0.235346	0.774791
NM_001253695	chr14	52006075	52014558	-	2775	Zfp219	5.535	5.663	5.096	4.071	4.484	4.149	-0.261157	0.266617	-0.11457	0.889725
NM_001033299	chr2	170108643	170131220	-	5677	Zfp217	11.409	12.579	17.749	13.156	15.068	15.434	0.36819	0.0151838	-0.0572607	0.944874
NM_001033496	chr17	23556767	23564226	-	2666	Zfp213	1.823	2.594	2.452	1.981	2.244	1.694	0.0176262	0.972421	-0.219126	0.813896
NM_145576	chr6	47920568	47932637	+	2700	Zfp212	4.082	4.194	3.367	3.37	3.563	3.137	-0.288055	0.27466	-0.0564312	0.962969
NM_011751	chr11	80383279	80396248	+	2244	Zfp207	35.398	41.242	55.07	46.812	53.842	50.053	0.41871	0.00129503	-0.0117583	0.99237
NM_001359464	chr9	40192316	40213604	+	3749	Zfp202	0.978	0.801	0.771	0.834	0.876	0.834	-0.148979	0.782836	0.0616426	0.977102
NM_001044697	chr11	50898712	50916176	-	3095	Zfp2	0.278	0.214	0.203	0.181	0.169	0.228	-0.371998	0.73155	0.0539426	0.99237
NM_145547	chr4	49521176	49531558	+	3042	Zfp189	1.226	1.028	1.859	1.389	1.568	1.604	0.523973	0.167384	-0.0747377	0.960386
NM_001109043	chrX	72987339	73031543	+	3534	Zfp185	0	0	0	0	0	0.006	NA	1	1.34624	1
NM_183014	chr13	21945094	21960485	+	2695	Zfp184	0	0	0.016	0.032	0.016	0	3.09204	1	-1.70295	1
NM_001013387	chrX	21026184	21062038	-	5913	Zfp182	1.382	1.331	0.935	1.068	1.065	1.313	-0.421187	0.164028	0.204693	0.821609
NM_001289641	chr7	24081897	24107708	+	3876	Zfp180	3.93	4.006	4.978	4.578	5.067	4.875	0.292814	0.156878	0.00101847	0.999131
NM_001081217	chr16	3847223	3858880	+	5937	Zfp174	0.427	0.227	0.469	0.367	0.43	0.486	0.347852	0.57198	0.0837798	0.969973
NM_001164575	chr13	48487660	48513410	-	4147	Zfp169	1.41	1.608	1.152	0.905	1.457	1.493	-0.532633	0.102761	0.46769	0.36919
NM_145483	chr17	21008941	21028856	+	3788	Zfp160	2.318	2.285	3.241	2.937	4.08	3.71	0.430298	0.0761982	0.290867	0.474836
NM_028130	chr5	138441476	138460694	+	5297	Zfp157	1.713	1.614	1.803	2.007	1.733	1.964	0.2054	0.497339	-0.0911509	0.938139
NM_011749	chr16	33380775	33503903	+	9420	Zfp148	5.178	5.029	6.765	7.828	6.479	8.434	0.529709	0.000742628	-0.0171026	0.991313
NM_001357557	chr7	30160487	30169741	-	2816	Zfp146	10.119	10.977	12.379	11.661	12.448	10.806	0.196959	0.271705	-0.0934356	0.880283
NM_009281	chr7	110061702	110095392	+	2995	Zfp143	4.799	5.095	5.631	5.234	5.16	4.747	0.144811	0.555903	-0.179171	0.742011
NM_029888	chr1	74566426	74588028	-	6163	Zfp142	2.825	2.362	2.94	2.792	2.779	3.537	0.151396	0.545373	0.0715136	0.945926
NM_001309388	chr7	42473386	42505753	-	4087	Zfp141	1.753	1.748	2.168	2.026	2.026	2.156	0.268389	0.371143	-0.0484145	0.97311
NM_011748	chr7	30036359	30051396	-	3483	Zfp14	0.541	0.6	0.271	0.217	0.426	0.365	-1.19296	0.0409628	0.640028	0.638549
NR_033459	chr2	144459280	144467794	+	1076	Zfp133-ps	0.039	0.019	0.039	0.14	0.019	0.019	1.40162	0.657826	-1.45697	1
NM_028245	chr13	119765186	119790806	-	2957	Zfp131	3.359	3.718	6.822	6.242	6.592	5.408	0.905535	1.3258e-06	-0.181528	0.72869
NM_001356268	chr17	23575844	23586252	-	2116	Zfp13	0.218	0.137	1.04	1.111	0.781	0.915	2.62181	2.52166e-05	-0.393841	0.744653
NM_153802	chr7	12881178	12893422	+	3827	Zfp128	1.287	1.163	1.013	0.89	0.918	1.07	-0.361361	0.362175	0.0207411	0.99237
NM_023266	chr2	150114407	150136678	-	4027	Zfp120	5.942	5.856	4.562	4.68	6.331	5.588	-0.333308	0.0800751	0.316177	0.314663
NM_177681	chr5	143235163	143248834	+	5174	Zfp12	1.98	2.221	2.186	1.971	1.605	1.937	-0.00965514	0.980739	-0.23846	0.689
NM_146249	chr17	55938373	55945259	-	1891	Zfp119b	0.576	0.821	1.008	0.832	1.25	0.736	0.413703	0.538562	0.0584594	0.98597
NM_144546	chr17	55864892	55878953	-	2035	Zfp119a	1.04	1.109	0.999	1.165	1.47	1.169	0.0168881	0.983749	0.232676	0.876583
NM_001029933	chr7	24175022	24183170	+	3105	Zfp114	0.101	0.093	0.013	0.035	0.061	0.026	-1.84815	0.299202	0.684659	1
NM_019747	chr5	138139702	138155744	-	6463	Zfp113	0.999	0.82	1.06	1.301	0.997	0.927	0.390708	0.237756	-0.347828	0.543018
NM_021307	chr7	24112320	24127952	+	3500	Zfp112	0.108	0.065	0.102	0.049	0.054	0.098	-0.197969	0.915978	0.0324808	1
NM_001310670	chr7	24193947	24203583	-	6306	Zfp111	1.97	1.865	1.811	1.638	1.887	1.832	-0.118726	0.678075	0.0534121	0.960206
NM_022981	chr7	12834761	12850586	+	3590	Zfp110	3.636	3.801	5.118	4.571	5.098	4.774	0.392329	0.0561309	-0.022363	0.986697
NM_172462	chr5	129654595	129670088	-	3911	Zfp11	0.686	0.662	0.911	0.684	0.861	0.799	0.239943	0.646677	0.0258382	0.99237
NM_020262	chr7	24227795	24237598	-	2741	Zfp109	0.665	0.514	0.925	0.692	0.687	0.868	0.453334	0.4445	-0.101005	0.963979
NM_018791	chr7	24254794	24262444	+	2625	Zfp108	0.271	0.323	0.215	0.099	0.287	0.184	-0.906187	0.377737	0.511293	0.86857
NM_011743	chr2	120506820	120563859	-	9113	Zfp106	26.485	25.13	41.969	46.823	33.289	39.367	0.795347	6.6144e-10	-0.33803	0.167081
NM_009544	chr9	122923078	122931028	+	1998	Zfp105	0.231	0.311	0.902	0.928	0.806	0.838	1.76986	0.00529943	-0.183482	0.934646
NM_009542	chr17	33380179	33394637	-	2725	Zfp101	2.345	2.135	2.537	2.089	3.262	2.642	0.045291	0.918084	0.310415	0.597516
NM_011742	chr8	111643443	111671011	+	1826	Zfp1	1.32	1.383	3.052	2.598	2.531	2.507	1.06421	0.00204439	-0.207256	0.831017
NM_030708	chr3	5218554	5415855	+	13861	Zfhx4	0.008	0.009	0.015	0	0.009	0.015	-0.288242	0.926171	0.639356	1
NM_007496	chr8	108714644	108961636	+	16427	Zfhx3	4.299	3.111	1.138	1.264	0.947	1.844	-1.61753	2.81145e-18	0.173296	0.950241
NR_004444	chr14	55073091	55075874	+	2485	Zfhx2os	1.737	1.433	0.725	0.902	0.623	0.933	-0.951202	0.0227454	-0.103365	0.966209
NM_001039198	chr14	55061659	55092048	-	8712	Zfhx2	2.196	1.735	1.051	1.027	0.867	1.187	-0.911759	3.77231e-05	-0.0592357	0.965274
NM_001033261	chr10	115384959	115432771	+	6919	Zfc3h1	7.75	6.891	13.373	14.067	11.356	14.252	0.915652	7.06586e-11	-0.145761	0.77254
NM_198644	chr15	68083738	68258856	-	4396	Zfat	2.731	2.421	4.413	3.831	3.33	3.587	0.68529	0.00067191	-0.302037	0.399188
NR_138563	chr2	167062934	167065862	+	733	Zfas1	4.173	8.361	16.405	9.06	15.836	9.849	1.02638	0.0038928	-0.0239374	0.99237
NR_037920	chr10	52542320	52545739	-	3419	Zfa-ps	0.006	0.018	0	0.019	0.018	0.018	-0.475395	1	0.851446	1
NM_001360579	chr7	84615054	84679396	-	1499	Zfand6	28.445	34.585	32.562	26.84	35.55	29.138	-0.0526551	0.813027	0.0707447	0.923869
NM_009551	chr19	21272278	21286840	+	7377	Zfand5	8.765	9.133	39.251	33.966	27.353	26.009	2.03899	1.96494e-78	-0.500078	0.00169791
NM_001290339	chr6	116266532	116330304	+	2787	Zfand4	1.849	1.567	1.646	1.292	2.004	1.744	-0.201796	0.620938	0.311808	0.662585
NM_001356265	chr17	30005039	30210823	+	3526	Zfand3	16.045	16.359	21.21	16.62	16.217	15.864	0.226867	0.154671	-0.278536	0.290508
NM_001159905	chr1	75168646	75171626	+	1191	Zfand2b	10.925	13.525	11.046	9.414	10.905	10.159	-0.248925	0.314339	-0.000901875	0.999309
NM_001159908	chr5	139471216	139484491	-	3086	Zfand2a	11.325	12.532	14.045	9.649	12.341	10.586	-0.00778888	0.980739	-0.0867571	0.913494
NM_001331013	chr3	10339956	10351317	-	1593	Zfand1	3.538	4.068	6.746	6.01	6.827	4.709	0.749397	0.00256655	-0.197128	0.795299
NR_003547	chrX_GL456233_random	268799	270075	+	1276	Zf12	0	0	0	0	0	0	NA	1	NA	1
NM_001290503	chr2	30097283	30124611	-	4200	Zer1	3.951	4.111	4.055	3.434	3.416	3.495	-0.0979773	0.707833	-0.158298	0.798721
NR_110571	chr2	45112260	45114084	+	1217	Zeb2os	17.854	21.027	7.247	6.183	7.407	8.666	-1.41862	2.13118e-14	0.199784	0.772066
NM_001355291	chr2	44983512	45110377	-	8796	Zeb2	44.062	41.401	31.08	32.673	35.095	37.611	-0.435775	0.000518849	0.140668	0.716211
NM_011546	chr18	5591860	5775468	+	5796	Zeb1	0.372	0.536	1.124	0.956	0.823	0.828	1.20502	0.0003085	-0.381751	0.508043
NM_172465	chrX	48171971	48208702	-	2983	Zdhhc9	16.626	16.2	16.911	14.825	15.523	19.279	-0.0426994	0.841762	0.0918096	0.891548
NM_172151	chr16	18220753	18235136	-	4855	Zdhhc8	5.485	5.19	2.762	2.398	3.399	3.767	-1.04447	2.77195e-09	0.433262	0.155903
NM_133967	chr8	120081095	120101472	-	2844	Zdhhc7	19.06	19.408	17.42	13.76	16.37	15.315	-0.298726	0.0572179	-0.0191747	0.986697
NM_025883	chr19	55298216	55316036	-	2244	Zdhhc6	17.013	18.379	13.714	11.962	15.108	12.904	-0.450868	0.00324079	0.0816189	0.909419
NM_144887	chr2	84687920	84715164	-	4726	Zdhhc5	19.938	21.12	26.454	24.787	22.689	23.395	0.328703	0.00792114	-0.197996	0.472329
NM_028379	chr5	143316489	143329238	-	1336	Zdhhc4	8.736	9.562	7.73	7.359	7.013	6.777	-0.268854	0.279206	-0.169544	0.812363
NM_026917	chr9	123072310	123113205	-	6978	Zdhhc3	10.495	11.02	6.887	6.881	8.026	8.019	-0.633054	1.31647e-06	0.173587	0.633335
NM_027306	chr15	88600302	88601669	+	1365	Zdhhc25	0	0	0	0.016	0	0	1.54269	1	-1.59809	1
NM_001168517	chr19	4878690	4885397	+	2311	Zdhhc24	3.826	4.802	3.671	2.967	3.412	2.417	-0.352495	0.195906	-0.238811	0.747788
NM_001007460	chr16	43969146	43979050	-	1273	Zdhhc23	0.444	0.439	0.461	0.474	0.131	0.396	0.0393256	0.979228	-0.81772	0.749011
NM_001080943	chr12	86983381	86988676	-	789	Zdhhc22	0	0	0	0	0	0	NA	1	NA	1
NM_026647	chr4	82798738	82859673	-	8752	Zdhhc21	5.822	5.306	8.768	11.502	8.481	11.751	0.882035	3.30041e-07	-0.054385	0.959475
NM_001360098	chr14	57832702	57890336	-	5156	Zdhhc20	19.632	17.829	11.413	13.093	15.645	13.849	-0.587769	0.000112336	0.208217	0.559004
NM_001357249	chr8	40423815	40485726	+	3348	Zdhhc2	4.706	5.374	4.186	4.25	6.615	5.86	-0.243344	0.290997	0.514369	0.0477005
NM_199309	chr16	32496281	32507214	+	1299	Zdhhc19	0	0	0	0	0	0	NA	1	NA	1
NM_001017968	chr4	133606992	133633429	-	2837	Zdhhc18	20.865	20.193	9.252	8.77	11.935	12.78	-1.17989	1.64853e-17	0.410585	0.0823295
NM_001359622	chr10	110941780	111010009	-	4472	Zdhhc17	2.933	2.819	4.633	3.944	4.569	4.076	0.584287	0.00278739	-0.0346075	0.97608
NM_023740	chr19	41933445	41944103	+	1852	Zdhhc16	12.909	12.599	10.667	9.43	10.864	12.565	-0.340431	0.0703476	0.181463	0.72869
NM_175358	chrX	104536970	104671064	-	5494	Zdhhc15	0.145	0.188	0.324	0.357	0.244	0.312	1.06249	0.0769344	-0.346303	0.823071
NM_146073	chr17	5492600	5753891	+	3104	Zdhhc14	7.29	7.13	2.544	2.403	3.396	3.118	-1.53415	4.38526e-16	0.348342	0.43743
NM_028031	chr7	48789003	48827437	+	2388	Zdhhc13	5.905	6.667	7.825	7.611	9.091	8.394	0.305931	0.145197	0.131579	0.830206
NM_001037762	chr2	30090944	30093635	-	1145	Zdhhc12	7.594	10.506	9.221	6.591	8.786	7.714	-0.183477	0.573433	0.0334161	0.984183
NR_153830	chr13	73963851	73992990	+	1507	Zdhhc11	0	0	0	0	0	0	NA	1	NA	1
NM_001357252	chr8	105472423	105484427	-	1845	Zdhhc1	2.067	2.143	1.113	0.689	1.406	1.126	-1.15192	0.00353903	0.411827	0.713857
NM_001267872	chr1	63273269	63314575	+	12563	Zdbf2	0	0	0.003	0	0	0	1.45662	1	-1.51484	1
NM_001005426	chr5	137787802	137822621	+	2199	Zcwpw1	2.363	1.657	1.753	1.402	1.484	1.412	-0.345265	0.434856	-0.170898	0.903528
NM_026025	chr15	93386106	93398334	-	867	Zcrb1	20.76	25.361	25.274	25.54	27.427	24.7	0.153027	0.505853	-0.0118448	0.99237
NM_145453	chr13	91796533	91807696	-	1524	Zcchc9	6.448	6.276	9.223	9.451	9.867	9.249	0.563072	0.0109412	-0.0135622	0.99237
NM_027494	chr5	123698302	123721044	-	4270	Zcchc8	9.196	9.528	8.419	6.832	8.258	7.787	-0.290805	0.0795417	0.0308349	0.97608
NM_138590	chr4	44756559	44932214	+	2512	Zcchc7	3.954	5.011	4.703	5.691	5.295	5.234	0.232969	0.415479	-0.0343694	0.980553
NM_153538	chr13	59771879	59823147	-	5521	Zcchc6	16.418	16.152	16.346	15.793	15.762	16.775	-0.0104804	0.958885	-0.0274609	0.975765
NM_001308144	chr5	52783055	52824665	+	2469	Zcchc4	2.529	3.01	3.411	2.908	3.16	3.095	0.198309	0.551101	-0.0563943	0.965845
NM_175126	chr2	152411956	152415044	-	3086	Zcchc3	1.195	1.281	1.229	0.838	1.362	0.745	-0.257384	0.585642	-0.0179917	0.993973
NM_001101433	chr14	25711640	25768856	-	4370	Zcchc24	14.523	15.715	1.203	1.09	2.269	3.013	-3.70622	9.94549e-116	1.15741	0.00011795
NM_001122676	chr1	105990406	106034079	+	5785	Zcchc2	7.309	7.022	7.699	7.07	6.764	6.822	0.0248265	0.913433	-0.171982	0.642993
NM_001358441	chrX	136993147	136998472	+	4350	Zcchc18	0.024	0	0.063	0.03	0.038	0.088	1.72113	0.465084	0.603212	1
NM_153160	chr4	130315383	130359992	-	2152	Zcchc17	12.453	14.479	12.081	12.764	13.917	12.275	-0.103111	0.648045	0.0255505	0.982435
NM_080855	chr8	121598703	121651933	-	6461	Zcchc14	1.469	1.102	1.868	1.919	1.57	2.122	0.564429	0.0298041	-0.0803681	0.946508
NM_029158	chrX	103630586	103631664	+	1076	Zcchc13	0.019	0	0	0	0	0.037	-1.43738	1	1.34624	1
NM_001358478	chrX	36195904	36199164	+	2131	Zcchc12	0	0	0.01	0	0	0	1.45662	1	-1.51484	1
NM_175472	chr4	108459426	108559415	+	6021	Zcchc11	5.916	5.419	7.87	8.924	7.878	9.183	0.579486	0.000438677	-0.0261601	0.982126
NM_026479	chr11	53324689	53333301	+	1251	Zcchc10	4.841	4.899	4.722	4.843	5.684	5.239	-0.0153911	0.975632	0.142702	0.890261
NM_001003916	chrX	95639194	95658509	-	2217	Zc4h2	1.162	1.802	1.323	1.089	1.858	1.61	-0.295323	0.565842	0.487013	0.490722
NM_001311086	chr6	30366384	30391020	-	1805	Zc3hc1	7.337	8.752	10.399	8.899	8.516	7.396	0.2697	0.22466	-0.317874	0.366924
NM_172467	chr6	38287394	38299259	-	6532	Zc3hav1l	1.232	1.572	0.228	0.178	0.256	0.383	-2.76694	1.12823e-17	0.606281	0.566182
NM_028864	chr6	38315672	38354603	-	3385	Zc3hav1	16.397	16.961	19.736	18.147	18.752	18.562	0.102702	0.516732	-0.0393682	0.9559
NM_020594	chr2	128926268	128944020	-	1556	Zc3h8	0.862	1.304	1.669	0.679	1.317	1.063	0.121123	0.887598	-0.0206066	0.994221
NM_001081016	chr15	81744848	81796269	+	5933	Zc3h7b	10.722	10.141	11.189	10.408	7.977	10.145	0.057274	0.770509	-0.295055	0.322961
NM_145931	chr16	11136594	11176393	-	3798	Zc3h7a	11.602	12.484	12.659	8.754	15.336	12.068	-0.168696	0.415241	0.316167	0.341321
NM_178404	chr2	128967402	129018563	+	4902	Zc3h6	0.573	0.532	1.342	1.254	1.084	1.201	1.24212	8.98808e-05	-0.23037	0.776977
NM_198631	chr7	16401196	16437696	+	6035	Zc3h4	14.797	13.239	14.503	14.362	12.75	16.69	0.0498135	0.80968	-0.0150322	0.99237
NM_172121	chr15	75754447	75841908	-	3324	Zc3h3	7.022	5.905	16.424	14.53	12.861	17.277	1.26387	3.6721e-16	-0.0787362	0.924783
NM_001029994	chr8	122376616	122417360	+	3712	Zc3h18	25.221	23.309	21.428	18.68	19.714	24.56	-0.273729	0.0569586	0.102077	0.864766
NM_026934	chr2	83644578	83664616	+	1950	Zc3h15	24.381	26.204	27.362	25.276	30.61	28.469	0.0664296	0.729903	0.120538	0.793697
NM_029334	chr12	98746968	98787774	+	3537	Zc3h14	11.273	11.391	13.859	12.972	13.222	13.626	0.251521	0.106322	-0.0441811	0.954592
NM_026083	chr14	75284373	75344426	+	6130	Zc3h13	11.974	10.805	9.873	9.008	8.84	8.994	-0.264901	0.0844238	-0.127622	0.77254
NM_172785	chr10	7832470	7870397	+	4085	Zc3h12d	3.052	3.158	5.821	4.592	5.591	4.112	0.748444	7.79983e-05	-0.146509	0.830199
NM_001162921	chr9	52111985	52168111	-	6126	Zc3h12c	3.352	2.511	5.554	6.649	5.449	7.814	1.06798	8.30855e-08	0.0718742	0.947729
NM_001034907	chrX	95711678	95927970	+	3355	Zc3h12b	0.106	0.037	0.137	0.199	0.05	0.198	1.20743	0.332741	-0.472481	0.895956
NM_153159	chr4	125118414	125127881	-	2797	Zc3h12a	2.18	1.969	4	3.615	4.501	5.631	0.88118	0.000373142	0.369804	0.350087
NM_144530	chr1	133619871	133661399	-	4395	Zc3h11a	15.17	15.941	21.583	24.52	22.014	27.208	0.576963	7.37341e-05	0.045517	0.959475
NM_134003	chr10	128543565	128547744	-	2084	Zc3h10	6.234	5.941	6.896	4.883	6.423	5.196	-0.0469499	0.894801	-0.0597646	0.959475
NM_172414	chr12	85288591	85299358	+	4477	Zc2hc1c	0.094	0.176	0.08	0.082	0.126	0.086	-0.637814	0.597027	0.318479	0.945284
NM_029172	chr10	13149644	13178023	-	1045	Zc2hc1b	0	0	0	0	0	0	NA	1	NA	1
NM_173181	chr3	7503426	7553848	+	3350	Zc2hc1a	2.07	2.367	2.07	2.105	2.41	2.311	-0.0757995	0.846885	0.125589	0.900882
NM_001005916	chr17	26973179	26976203	+	2780	Zbtb9	5.706	5.787	5.086	4.452	5.274	3.968	-0.262777	0.245472	-0.0916569	0.928408
NM_025970	chr4	129336026	129347029	+	651	Zbtb8os	18.668	22.867	16.798	17.554	20.882	17.749	-0.26121	0.307753	0.120667	0.885516
NM_153541	chr4	129425765	129440818	-	3282	Zbtb8b	0.006	0.006	0	0.013	0	0	-0.921995	1	-1.59809	1
NM_028603	chr4	129353632	129378028	-	2222	Zbtb8a	1.924	2.497	1.197	1.232	1.224	1.298	-0.838517	0.021756	0.000938343	0.999439
NM_001357506	chr18	76059326	76148564	+	4395	Zbtb7c	0.005	0	0	0	0	0	-1.43738	1	NA	1
NM_001355211	chr3	89377644	89392069	-	3634	Zbtb7b	19.84	18.066	12.705	10.727	14.653	14.405	-0.682195	1.66033e-06	0.269024	0.306517
NM_010731	chr10	81136271	81151657	+	5368	Zbtb7a	32.089	26.771	28.004	25.646	26.895	30.112	-0.129487	0.462609	0.0441078	0.953432
NM_146253	chr2	37425500	37430919	-	4531	Zbtb6	3.348	3.066	3.643	3.217	4.879	3.213	0.101504	0.711242	0.190107	0.775191
NM_173399	chr4	44991243	45012412	-	4329	Zbtb5	2.822	2.884	2.695	2.216	2.561	2.366	-0.206657	0.422827	-0.0536131	0.960761
NM_029162	chr5	38200044	38220454	-	3001	Zbtb49	1.264	1.242	1.082	0.79	1.115	0.954	-0.416308	0.346838	0.0967887	0.959475
NM_133879	chr4	152019776	152027671	-	2213	Zbtb48	1.61	1.824	1.78	1.198	2.136	1.458	-0.201584	0.683151	0.223142	0.860202
NM_027656	chr2	181390886	181424388	-	2008	Zbtb46	0.094	0.082	0.866	0.999	0.635	0.623	3.66417	1.5324e-06	-0.724749	0.406942
NM_001024699	chr7	13005666	13009852	-	2188	Zbtb45	10.726	9.16	7.755	6.928	6.022	8.046	-0.440698	0.0277238	-0.0981003	0.917948
NM_001115130	chr9	31030644	31075885	+	8855	Zbtb44	3.097	3.61	4.086	4.785	3.713	4.855	0.420501	0.0197434	-0.0992429	0.902177
NM_001025594	chr2	33450288	33468532	-	4992	Zbtb43	2.93	2.936	5.552	4.643	4.797	4.524	0.7952	4.78419e-06	-0.162366	0.739199
NM_001100460	chr12	112678840	112682747	+	3474	Zbtb42	1.556	1.603	3.256	2.296	2.48	2.78	0.812621	0.00259812	-0.113578	0.913408
NM_172643	chr1	139422383	139453007	+	8349	Zbtb41	1.907	1.602	2.542	2.774	2.543	3.125	0.609486	0.0027695	0.0457773	0.96583
NM_198248	chr4	136979732	137048695	-	7171	Zbtb40	2.89	2.506	2.875	2.965	2.208	2.652	0.121723	0.627815	-0.308874	0.40046
NM_029348	chr11	69765912	69784026	+	7818	Zbtb4	6.995	6.864	3.248	2.965	4.377	4.251	-1.14977	1.79057e-16	0.427987	0.0595068
NM_198035	chr10	127739538	127747339	+	5946	Zbtb39	1.219	1.034	1.05	0.943	1.073	1.36	-0.174575	0.639818	0.250464	0.741858
NM_001359959	chr9	96685423	96719850	-	3768	Zbtb38	4.215	3.313	5.582	5.047	3.364	3.65	0.505654	0.0186927	-0.63788	0.00846735
NR_151479	chr1	161008792	161034849	-	2946	Zbtb37	1.351	0.914	1.159	1.347	1.051	1.588	0.267264	0.534818	-0.0567162	0.977653
NM_001276332	chr2	33406108	33431324	-	6478	Zbtb34	6.12	5.788	3.583	3.858	3.616	4	-0.663878	4.48573e-05	-0.0137674	0.99237
NM_001079513	chrX	38189793	38197046	+	4944	Zbtb33	3.568	3.141	4.83	5.325	5.643	4.719	0.616238	0.00132055	-0.028486	0.980553
NM_021397	chr7	30589681	30592942	-	1767	Zbtb32	0.071	0	1.518	1.318	1.977	1.541	5.32611	1.80329e-07	0.273541	0.826732
NM_001098237	chr19	8802530	8804854	+	2033	Zbtb3	1.453	1.232	1.432	1.198	1.502	1.428	-0.0255461	0.970263	0.100434	0.957582
NM_199025	chr2	37432168	37443121	-	5263	Zbtb26	0.816	0.665	1.401	1.491	1.137	1.464	0.967073	0.00120083	-0.198816	0.820741
NM_028356	chr12	76348900	76369560	-	1670	Zbtb25	1.493	1.847	1.844	1.343	1.54	1.715	-0.0674494	0.916066	-0.00835178	0.997169
NM_001277229	chr10	41450358	41465582	+	2803	Zbtb24	2.123	2.57	3.371	2.377	2.91	2.827	0.292271	0.370958	-0.0262883	0.988712
NM_020625	chr17	33916176	33919325	+	2603	Zbtb22	10.143	12.241	12.74	8.971	11.498	11.07	-0.0398863	0.889962	0.0174306	0.990822
NM_001081685	chr16	97947435	97962622	-	5405	Zbtb21	2.845	2.961	4.232	3.702	3.506	3.675	0.452576	0.0127674	-0.184383	0.689474
NM_181058	chr16	43247284	43619123	+	2909	Zbtb20	2.355	1.801	1.555	1.979	1.215	2.773	-0.219416	0.588437	0.141214	0.938333
NM_001359811	chr10	4367074	4387475	-	3082	Zbtb2	2.373	2.801	2.359	2.099	2.999	2.571	-0.177371	0.586802	0.264299	0.65827
NM_001355103	chr1	177444653	177450766	+	3731	Zbtb18	3.656	3.995	7.878	7.634	8.655	7.069	1.02043	3.94056e-10	-0.0025936	0.997434
NM_009541	chr4	141444673	141467937	+	3397	Zbtb17	5.083	5.912	7.721	6.588	6.089	6.322	0.388255	0.0368317	-0.246485	0.495463
NM_001033324	chr9	48654297	48835945	-	5105	Zbtb16	0.928	0.637	0.082	0.03	0.016	0.032	-3.75965	9.54275e-11	-1.29209	1
NM_001356283	chr17	69383175	69390752	+	3615	Zbtb14	4.909	5.825	4.694	4.187	5.068	4.63	-0.24957	0.244772	0.0753052	0.935158
NM_198886	chr17	34894559	34896844	+	1831	Zbtb12	2.38	2.736	2.677	2.143	2.547	1.817	-0.0793349	0.87099	-0.182055	0.881338
NR_027965	chr16	55973268	55974617	-	1349	Zbtb11os1	2.221	2.624	3.23	3.261	3.302	3.154	0.424646	0.28939	-0.0482925	0.980382
NM_173026	chr16	55973804	56008912	+	4985	Zbtb11	3.728	3.966	6.446	6.488	6.092	6.852	0.758853	2.44539e-06	-0.0447537	0.959475
NM_177660	chr3	9250567	9285332	+	7440	Zbtb10	0.093	0.153	1.732	1.849	0.81	0.903	3.84631	3.40987e-33	-1.11045	2.66138e-05
NM_178744	chr12	76370266	76388747	+	3983	Zbtb1	5.918	5.39	7.195	6.193	7.745	7.012	0.24681	0.208385	0.0970055	0.879055
NM_001139519	chr2	173213736	173218922	-	775	Zbp1	7.841	8.682	5.514	4.896	9.607	8.795	-0.485575	0.0666308	0.710256	0.0243916
NM_001166552	chr1	133655879	133660885	-	5004	Zbed6	8.132	7.352	11.714	15.757	11.41	18.138	0.844414	3.92273e-06	0.054269	0.987779
NM_183088	chr5	129895723	129903622	+	2485	Zbed5	0.219	0.45	0.413	0.469	0.337	0.43	0.432451	0.629633	-0.245396	0.929377
NM_181412	chr15	88751711	88784516	+	5369	Zbed4	6.904	6.421	10.094	9.903	9.275	9.457	0.593619	4.71377e-05	-0.140729	0.740536
NM_001302538	chr13	95323605	95337842	+	1949	Zbed3	4.612	5.535	5.589	5.332	5.698	5.856	0.123729	0.674418	0.0448171	0.970386
NM_001310529	chr3	75037895	75143772	-	2445	Zbbx	0	0	0	0	0.009	0	NA	1	1.34793	1
NM_001159693	chr5	150507069	150518159	-	871	Zar1l	0	0	0	0	0	0	NA	1	NA	1
NM_174877	chr5	72577114	72581084	-	1253	Zar1	0	0	0	0	0	0	NA	1	NA	1
NM_001289766	chr1	36764515	36782820	+	2240	Zap70	0	0.018	0.019	0.019	0	0.018	1.05097	1	-1.09751	1
NM_011741	chr5	137378637	137477064	-	16391	Zan	0	0	0	0.004	0.003	0	2.55596	1	-1.16036	1
NM_146090	chr18	84088158	84097514	+	3317	Zadh2	6.949	8.414	10.515	7.443	9.987	6.195	0.229911	0.288556	-0.194164	0.77263
NM_001098723	chrX	157566119	157568985	-	2864	Yy2	1.668	1.518	1.507	1.325	1.818	1.619	-0.164501	0.713847	0.237289	0.805754
NM_009537	chr12	108793311	108816632	+	2317	Yy1	26.433	28.219	31.147	30.886	34.057	31.34	0.193902	0.198528	0.0280623	0.975504
NM_001253807	chr15	36770262	36790932	-	3142	Ywhaz	64.994	71.226	102.097	80.261	93.109	75.384	0.449912	0.000419157	-0.169684	0.656091
NM_011739	chr12	21390329	21417436	-	2103	Ywhaq	85.218	97.732	71.552	68.057	84.652	79.327	-0.378966	0.0016908	0.185377	0.498033
NM_011738	chr5	33018816	33027966	+	1760	Ywhah	164.078	186.031	184.885	148.601	223.855	194.5	-0.0643567	0.704329	0.284429	0.207751
NM_018871	chr5	135908379	135934641	-	3588	Ywhag	74.458	85.176	99.22	65.507	94.388	81.255	0.0451254	0.849208	0.055711	0.950241
NM_009536	chr11	75732887	75765841	+	2070	Ywhae	212.862	228.125	254.795	248.809	259.035	258.296	0.202399	0.0942723	-0.00802762	0.99237
NM_018753	chr2	163995197	164018587	+	2767	Ywhab	122.009	116.824	78.177	82.404	85.819	88.574	-0.561592	5.11768e-06	0.0703469	0.904176
NM_001145919	chr3	16183165	16217037	+	5142	Ythdf3	16.385	16.682	26.282	27.696	25.315	28.134	0.724202	6.99806e-09	-0.0632942	0.928559
NM_145393	chr4	132184916	132212256	-	4071	Ythdf2	10.489	11.219	13.055	10.132	15.16	9.897	0.0998266	0.615488	0.0662637	0.949619
NM_173761	chr2	180904377	180920936	-	3164	Ythdf1	12.377	11.392	14.308	13.002	14.251	13.326	0.205964	0.235275	-0.0313655	0.97317
NM_001163013	chr18	44828665	44889720	+	6267	Ythdc2	2.029	1.596	3.356	3.551	3.124	3.063	0.935574	5.72143e-06	-0.207491	0.642993
NM_001347375	chr5	86804266	86836659	+	3217	Ythdc1	15.502	17.93	16.677	14.39	18.697	17.313	-0.0760857	0.690766	0.163854	0.658815
NM_153566	chr4	124850759	124855242	+	1547	Yrdc	6.027	7.441	9.845	8.404	10.748	8.512	0.447847	0.0507326	0.0315569	0.981709
NM_027166	chr17	72836628	72850444	+	2189	Ypel5	13.037	17.356	14.489	11.111	16.175	11.579	-0.240545	0.251276	0.07346	0.942051
NM_001005342	chr2	84734204	84737877	+	745	Ypel4	0.056	0.083	0.169	0.145	0.112	0.217	1.04939	0.709827	-0.0972602	1
NM_025347	chr7	126776975	126780514	+	946	Ypel3	10.432	16.611	9.677	7.886	9.131	9.528	-0.594538	0.0268677	0.03376	0.982711
NM_001005341	chr11	86936425	86993762	-	4895	Ypel2	1.913	1.988	1.506	1.26	1.713	1.45	-0.491348	0.0633942	0.150538	0.872843
NM_001291053	chr16	17070139	17086736	+	2593	Ypel1	0.743	1.317	0.921	0.948	1.081	1.019	-0.124613	0.849208	0.141705	0.940517
NM_178691	chr1	130717327	130722057	+	3823	Yod1	0.921	0.839	2.099	2.555	2.27	2.004	1.41579	9.12267e-07	-0.177187	0.835151
NM_013771	chr2	23156505	23199260	+	4550	Yme1l1	15.98	18.211	20.148	16.007	23.282	17.869	0.0863046	0.63951	0.142924	0.773191
NM_178363	chr12	84996321	85074533	+	11029	Ylpm1	6.442	5.309	5.071	5.241	4.382	6.569	-0.180574	0.346831	0.0435233	0.970184
NM_019661	chr11	5955758	5967781	+	2468	Ykt6	45.659	50.309	47.228	40.493	44.464	36.343	-0.122274	0.420075	-0.163824	0.662585
NM_001353930	chr8	69887788	69893975	-	778	Yjefn3	0.054	0.426	0.35	0.277	0.188	0.363	0.469842	0.825306	-0.212854	1
NM_023784	chr5	69516670	69542647	-	1211	Yipf7	0.138	0.325	0.294	0.053	0.035	0.1	-0.333381	0.868565	-1.51479	1
NM_207633	chrX	98937781	98949020	+	5185	Yipf6	8.612	9.052	6.723	6.242	8.015	7.21	-0.437593	0.00282471	0.185276	0.62262
NM_023311	chr18	40204865	40219399	-	2321	Yipf5	13.316	15.62	13.277	13.869	15.436	12.954	-0.0782923	0.730584	0.0140532	0.99237
NM_026417	chr17	74489493	74500277	+	2125	Yipf4	16.368	18.726	24.419	24.676	27.164	23.344	0.497165	0.000737267	-0.0087596	0.992387
NM_145353	chr17	46248080	46252537	+	2024	Yipf3	26.678	26.248	24.509	24.235	20.883	22.955	-0.109248	0.545921	-0.198809	0.571634
NR_038062	chr9	21588682	21592831	-	1893	Yipf2	12.475	12.906	10.414	9.203	9.844	9.055	-0.357516	0.050374	-0.0919185	0.903528
NM_145550	chr4	107314363	107359823	+	1310	Yipf1	16.715	17.527	14.024	14.023	14.88	13.392	-0.277894	0.160331	-0.0376069	0.973968
NM_001110201	chr7	29238323	29247532	+	1125	Yif1b	26.932	27.679	24.766	26.161	24.911	23.588	-0.0861531	0.699893	-0.133975	0.81007
NM_026553	chr19	5088538	5092879	+	1483	Yif1a	19.046	19.95	25.526	24.818	22.184	21.375	0.378796	0.0168693	-0.256077	0.383589
NM_001205132	chr5	32611171	32687066	+	4132	Yes1	0	0	0.051	0.021	0	0.02	4.25859	0.165987	-1.87688	1
NM_026570	chr10	117215141	117224507	-	1399	Yeats4	20.968	25.336	17.789	17.57	18.792	18.969	-0.376483	0.0312538	0.0487396	0.9559
NM_001033237	chr16	20141063	20232573	+	5965	Yeats2	4.447	4.491	5.005	4.179	4.6	4.675	0.0367037	0.885906	-0.00913608	0.992387
NM_026940	chr16	17146967	17148857	+	1313	Ydjc	6.655	5.771	5.457	4.844	5.559	4.669	-0.265086	0.405455	-0.0567402	0.969654
NM_011733	chr6	131364858	131388450	-	1644	Ybx3	103.288	99.113	126.508	138.443	117.319	128.484	0.402522	0.00289647	-0.159693	0.674866
NM_001347634	chr11	69936328	69941601	+	1343	Ybx2	0	0.062	0	0	0	0	-2.36341	1	NA	1
NM_011732	chr4	119277327	119294513	-	2181	Ybx1	295.977	315.517	371.199	410.01	348.256	392.582	0.36802	0.00425388	-0.125578	0.786309
NM_172550	chr10	76459567	76469114	-	4515	Ybey	1.179	1.206	1.378	1.251	1.163	1	0.148406	0.705187	-0.327464	0.619584
NM_198246	chr16	16302965	16309640	+	1580	Yars2	3.952	4.56	8.088	7.342	7.572	6.279	0.867509	0.000170686	-0.202677	0.736844
NM_134151	chr4	129189795	129219607	+	2859	Yars	15.083	14.976	17.27	15.717	16.73	16.984	0.141788	0.415881	-0.0130118	0.99237
NM_009534	chr9	7932001	8004596	-	4111	Yap1	0.02	0.01	0.01	0	0.01	0.039	-1.57816	1	2.24102	1
NM_024189	chr15	93283833	93336935	-	2242	Yaf2	5.224	5.79	4.672	4.356	5.812	5.1	-0.273905	0.276264	0.237362	0.655767
NM_025904	chr13	17986640	17993351	-	3431	Yae1d1	2.675	3.289	5.068	4.902	4.785	4.343	0.751841	0.000246682	-0.172615	0.753636
NM_145828	chr11	94663847	94677493	-	3411	Xylt2	49.892	50.422	7.364	5.86	12.943	13.118	-2.91748	1.29345e-120	0.936941	3.93421e-07
NM_175645	chr7	117380979	117667630	+	3056	Xylt1	5.382	4.986	1.008	1.037	1.814	2.369	-2.32534	1.3757e-22	0.98349	0.0134687
NM_001033209	chr9	119357381	119393797	+	3839	Xylb	1.588	1.321	2.597	2.819	1.863	1.891	0.90105	0.000570005	-0.577649	0.0867207
NM_198626	chr16	30955503	31081432	-	3105	Xxylt1	5.675	6.441	8.346	5.666	8.42	5.312	0.21125	0.385009	-0.0721265	0.953432
NM_001164258	chr7	99859218	99917824	+	2610	Xrra1	0.056	0.103	0.056	0.033	0	0.015	-0.844487	0.683375	-2.66018	1
NM_001356402	chr2	147012999	147077997	+	3338	Xrn2	24.142	25.232	27.162	25.185	29.937	27.354	0.097784	0.538949	0.0779406	0.885436
NM_011916	chr9	95954760	96057806	+	10234	Xrn1	5.231	5.084	6.028	7.545	6.683	8.526	0.412225	0.0189913	0.112982	0.874867
NM_010247	chr15	82016369	82040084	+	2098	Xrcc6	10.806	11.23	9.136	9.034	9.749	9.237	-0.266597	0.174705	0.0151516	0.99237
NM_009533	chr1	72307421	72394953	+	2533	Xrcc5	0.265	0.253	1.282	1.898	1.139	1.051	2.62315	4.74899e-08	-0.620148	0.330056
NM_028012	chr13	89848914	90089608	-	1537	Xrcc4	3.558	3.987	6.079	6.214	6.491	6.035	0.715193	0.00609589	-0.0213561	0.990822
NM_028875	chr12	111803192	111813879	-	2451	Xrcc3	3.462	3.379	2.026	1.918	2.406	2.575	-0.785584	0.00419152	0.291849	0.684307
NM_020570	chr5	25689816	25705797	-	3210	Xrcc2	2.285	2.728	1.364	0.954	1.857	1.702	-1.10559	0.000166758	0.579425	0.247685
NM_001360168	chr7	24546699	24573438	+	2426	Xrcc1	10.183	11.538	8.946	7.359	9.604	9.742	-0.40741	0.0243108	0.204675	0.639175
NM_011273	chr1	155275657	155417444	-	7634	Xpr1	10.811	9.891	45.687	50.833	31.298	35.242	2.23288	1.02811e-66	-0.5859	0.00153924
NM_001359618	chr10	121587380	121626332	-	5953	Xpot	16.402	16.197	22.18	21.011	18.894	19.061	0.414637	0.000715444	-0.229414	0.345911
NM_023045	chr14	70662126	70766628	-	7208	Xpo7	8.855	8.333	8.045	6.91	8.713	7.316	-0.196186	0.222404	0.0554111	0.945653
NM_028816	chr7	126101719	126200501	-	4519	Xpo6	18.282	19.371	15.168	14.7	16.069	17.885	-0.323936	0.0148912	0.139615	0.745035
NM_028198	chr17	46202855	46242299	+	3675	Xpo5	11.768	11.318	14.61	12.954	13.237	13.767	0.261842	0.0932356	-0.0730537	0.910544
NM_020506	chr14	57582271	57664956	-	3432	Xpo4	5.11	4.494	7.776	8.494	7.538	10.717	0.76929	2.97825e-05	0.121185	0.877999
NM_001035226	chr11	23256041	23297597	+	4878	Xpo1	34.093	33.518	29.4	28.996	37.747	36.585	-0.191797	0.155888	0.298074	0.136863
NM_001347075	chr15	81400138	81457482	+	6046	Xpnpep3	1.899	1.979	2.588	2.072	2.601	1.798	0.27213	0.261496	-0.130276	0.879284
NM_001289729	chrX	48108725	48136981	+	3676	Xpnpep2	0	0.011	0.011	0.006	0	0	1.05097	1	-2.54016	1
NM_133216	chr19	52991180	53038654	-	2498	Xpnpep1	23.067	23.356	28.32	26.895	26.089	24.629	0.259302	0.0689129	-0.169117	0.618199
NM_009531	chr6	91489307	91515888	-	3614	Xpc	5.838	6.313	3.582	3.21	3.802	3.538	-0.831544	4.37236e-06	0.0677624	0.949792
NM_011728	chr4	46175222	46196311	-	947	Xpa	6.24	5.99	5.265	6.717	5.057	7.453	-0.0119491	0.982903	0.014181	0.993973
NR_104582	chr7	102065491	102096864	+	5047	Xntrpc	1.162	1.05	0.627	0.487	0.85	0.907	-0.981902	0.00403519	0.617676	0.269967
NM_001286689	chr7	102065491	102083762	+	3233	Xndc1	3.072	3.176	1.886	1.347	2.491	2.351	-0.944713	0.000291629	0.543327	0.201933
NM_031493	chrX	73285197	73290515	-	533	Xlr5c	0	0	0	0	0	0	NA	1	NA	1
NM_001111293	chrX	73148841	73158399	+	1123	Xlr5b	0	0	0	0	0	0	NA	1	NA	1
NM_001045539	chrX	73107635	73117702	-	1639	Xlr5a	0	0	0	0	0	0	NA	1	NA	1
NM_183094	chrX	73234076	73243130	-	1212	Xlr4c	0.467	0.769	1.694	1.619	1.622	1.264	1.40514	0.0176986	-0.255451	0.879025
NM_001293676	chrX	73214333	73222453	+	1192	Xlr4b	2.232	2.727	5.554	3.799	5.422	4.162	0.89767	0.00937362	-0.0013756	0.999186
NM_001081642	chrX	73074345	73082507	-	1180	Xlr4a	0.302	0.211	1.491	1.151	0.922	0.752	2.32859	0.00155261	-0.712996	0.524474
NM_011727	chrX	73254540	73265390	-	1573	Xlr3c	0	0.118	0.2	0.178	0.146	0.179	1.64914	0.377737	-0.299509	1
NM_001081643	chrX	73192179	73202930	+	1606	Xlr3b	0.6	1.109	1.03	0.564	0.873	0.804	-0.0837229	0.928499	0.0357266	0.99237
NM_001110784	chrX	73086293	73097095	-	1636	Xlr3a	0.512	0.456	0.41	0.158	0.384	0.197	-0.778317	0.455778	-0.00464298	0.999156
NM_001291747	chrX	53783735	53797706	-	997	Xlr	1.492	1.848	1.261	1.946	1.972	1.618	-0.0344837	0.968969	0.0838039	0.977222
NM_183319	chrX	134149045	134161928	-	2869	Xkrx	0.11	0.13	0.131	0.173	0.073	0.049	0.35536	0.810535	-1.3286	1
NM_001011873	chr1	13668771	13701723	+	1920	Xkr9	0	0	0	0	0	0	NA	1	NA	1
NM_201368	chr4	132724904	132732546	-	4233	Xkr8	2.059	2.157	2.583	2.246	1.922	1.82	0.203088	0.479342	-0.412217	0.293023
NM_001011732	chr2	153031852	153055775	+	2706	Xkr7	0	0	0	0	0	0	NA	1	NA	1
NM_173393	chr14	63606530	63820410	+	2532	Xkr6	0	0	0.008	0	0	0.032	1.45662	1	0.922992	1
NM_001113350	chr8	18932729	18950975	-	2829	Xkr5	1.126	1.398	0.844	0.663	1.279	0.834	-0.699866	0.105338	0.371096	0.737984
NM_001011874	chr1	3214482	3671498	-	3629	Xkr4	0	0	0	0	0	0	NA	1	NA	1
NM_023500	chrX	9272784	9313245	+	5038	Xk	0.607	0.785	0.462	0.625	0.764	0.829	-0.336894	0.495062	0.498493	0.489938
NR_001570	chrX	103460373	103483233	-	12242	Xist	0.012	0.005	0.012	0.002	0	0.002	-0.272174	0.925689	-1.38044	1
NM_001024618	chr2	67446002	67526606	+	11944	Xirp2	0	0	0	0	0	0	NA	1	NA	1
NM_011724	chr9	120013755	120023598	-	5834	Xirp1	0.018	0.014	0.352	0.362	0.151	0.252	4.3314	7.4393e-07	-0.854326	0.319177
NM_009688	chrX	42067836	42109664	+	6540	Xiap	14.773	14.553	20.122	24.054	21.113	23.772	0.60625	4.38756e-05	-0.0282967	0.977944
NM_011723	chr17	73883895	73950196	-	4576	Xdh	21.466	20.039	7.256	8.571	13.323	13.506	-1.37692	2.74757e-20	0.709546	0.00041712
NM_011798	chr9	123852315	123862029	-	4449	Xcr1	0.089	0.149	0.08	0.213	0.047	0.145	0.328932	0.796496	-0.687279	0.808536
NM_008510	chr1	164931644	164935522	-	513	Xcl1	0	0	0	0	0	0	NA	1	NA	1
NM_001271730	chr11	5520641	5525993	+	2213	Xbp1	46.508	47.321	42.134	38.3	47.357	42.435	-0.218029	0.105802	0.116505	0.787794
NM_001037713	chr11	72301629	72313733	+	2590	Xaf1	12.847	14.813	11.081	10.614	15.69	13.968	-0.339176	0.0412457	0.403422	0.0801053
NM_026156	chr8	3610090	3621296	-	2633	Xab2	16.799	17.983	15.809	14.191	15.886	14.36	-0.205057	0.206149	-0.0341725	0.970081
NM_001168281	chr3	57455644	57575910	-	4662	Wwtr1	0.027	0.062	0.022	0	0.013	0.013	-1.73406	0.466395	0.376675	1
NM_025830	chr8	107436398	107558595	+	4255	Wwp2	27.823	27.998	19.664	18.121	21.19	21.596	-0.555149	3.34184e-06	0.134911	0.72927
NM_001355222	chr4	19608300	19709004	-	6411	Wwp1	49.799	54.626	10.61	12.74	13.819	14.585	-2.14187	1.80442e-57	0.226629	0.517016
NM_019573	chr8	114439652	115352712	+	2240	Wwox	2.806	2.496	2.759	2.57	2.213	2.728	0.0190418	0.968313	-0.15159	0.890327
NM_133791	chr8	47827606	47990551	-	5006	Wwc2	6.597	5.501	4.285	4.113	4.558	5.043	-0.519822	0.00471255	0.148218	0.791661
NM_170779	chr11	35839178	35980089	-	3291	Wwc1	0.013	0	0.102	0.059	0.248	0.294	3.71639	0.123069	1.67318	0.187542
NM_207212	chr7	34109550	34133268	-	1945	Wtip	4.352	4.045	1.185	0.953	1.204	1.047	-1.96884	1.06581e-10	0.0372259	0.991796
NM_001113533	chr17	12966799	12992259	-	2041	Wtap	23.961	27.541	29.673	25.502	31.725	27.95	0.0732805	0.693933	0.143768	0.728372
NR_015462	chr2	105076538	105126510	-	3260	Wt1os	0	0	0.006	0	0	0	1.45662	1	-1.51484	1
NM_144783	chr2	105126529	105173614	+	3080	Wt1	0	0	0.014	0	0	0	1.45662	1	-1.51484	1
NM_177292	chr5	113550420	113589725	+	3801	Wscd2	0	0.011	0	0.006	0	0	0.102427	1	-1.59809	1
NM_001357965	chr11	71751015	71789649	+	2822	Wscd1	0	0	0	0	0	0	NA	1	NA	1
NM_021539	chr5	117357305	117378589	+	2397	Wsb2	19.354	19.383	50.471	47.494	36.567	32.935	1.34721	8.42462e-30	-0.541864	0.00122614
NM_019653	chr11	79239382	79254695	-	2479	Wsb1	32.431	36.573	21.692	16.934	31.291	23.695	-0.831517	9.19664e-10	0.465507	0.0495739
NM_030215	chr13	32802030	32822610	+	2633	Wrnip1	3.955	5.174	7.169	6.043	6.347	5.506	0.542244	0.0111842	-0.200076	0.693801
NM_001122822	chr8	33234373	33385527	-	6237	Wrn	4.391	3.957	4.215	4.287	4.473	5.031	0.0341432	0.899701	0.117726	0.847316
NM_207301	chr16	96145419	96157852	+	2476	Wrb	5.746	7.041	7.564	6.035	5.566	5.31	0.0960431	0.729805	-0.364129	0.278073
NM_021499	chr4	154142372	154156818	+	1586	Wrap73	6.408	6.162	4.742	3.779	5.235	4.005	-0.555967	0.0332639	0.0736726	0.956641
NM_144824	chr11	69561754	69579324	-	1884	Wrap53	3.548	3.791	2.424	2.277	3.108	2.772	-0.634056	0.0357408	0.275105	0.732165
NM_011719	chr11	103727363	103749821	-	4513	Wnt9b	0	0	0	0	0	0	NA	1	NA	1
NM_139298	chr11	59306930	59333552	+	3312	Wnt9a	0.063	0.031	0.114	0.208	0.069	0.183	1.6964	0.188143	-0.366674	0.930876
NM_011720	chr19	44493472	44514273	+	3368	Wnt8b	0	0.025	0.006	0	0	0	-0.945481	1	-1.51484	1
NM_009290	chr18	34542328	34548061	+	1511	Wnt8a	0	0	0	0	0	0	NA	1	NA	1
NM_001163633	chr15	85535437	85580729	-	3404	Wnt7b	0	0	0	0	0	0.006	NA	1	1.34624	1
NM_009527	chr6	91363983	91411369	-	3170	Wnt7a	0	0	0	0	0	0	NA	1	NA	1
NM_009526	chr1	74771892	74785319	+	2062	Wnt6	1.26	1.486	1.107	1.035	1.734	1.76	-0.333784	0.523534	0.651076	0.294729
NM_001271758	chr6	119432531	119467211	-	2110	Wnt5b	0	0.01	0.02	0.02	0.02	0	1.05097	1	-1.09636	1
NM_001256224	chr14	28511405	28527447	+	5656	Wnt5a	0.048	0.044	0.022	0.03	0.026	0.036	-0.849073	0.646478	0.257715	1
NM_009523	chr4	137277635	137299501	+	3816	Wnt4	0.357	0.217	0.165	0.186	0.159	0.333	-0.694109	0.42044	0.453596	0.849371
NM_009522	chr11	59248042	59290751	-	2745	Wnt3a	0	0	0	0	0	0	NA	1	NA	1
NM_009521	chr11	103774175	103818021	+	3108	Wnt3	0	0	0	0	0.02	0	NA	1	2.34821	1
NM_009520	chr3	104944805	104961709	-	3566	Wnt2b	0.212	0.261	0.117	0.224	0.141	0.283	-0.4371	0.676079	0.235391	0.951717
NM_023653	chr6	17988940	18030445	-	2108	Wnt2	0	0	0	0	0	0	NA	1	NA	1
NM_053116	chr6	22288227	22298522	+	1660	Wnt16	0.013	0	0	0	0	0.024	-1.43738	1	1.34624	1
NM_001285795	chr7	98838845	98854747	+	2617	Wnt11	0	0	0	0.016	0.024	0	1.54269	1	0.864787	1
NM_011718	chr15	98771752	98778150	-	2220	Wnt10b	0	0	0	0	0.019	0	NA	1	1.34793	1
NM_009518	chr1	74792019	74804175	+	1955	Wnt10a	0	0	0	0	0	0	NA	1	NA	1
NM_021279	chr15	98789857	98793830	+	2365	Wnt1	0	0	0.009	0.036	0	0.017	3.09204	1	-1.70395	1
NM_175638	chr11	101260567	101277409	+	4127	Wnk4	0.096	0.005	0.132	0.078	0.071	0.054	0.929293	0.551234	-0.774004	0.806294
NM_001271679	chrX	151198078	151320192	+	10235	Wnk3	0.014	0	0	0	0.004	0	-3.44513	1	1.34793	1
NM_001290313	chr13	49036302	49148328	-	7165	Wnk2	0.006	0	0.012	0.018	0.015	0.017	2.36162	0.495308	0.155058	1
NM_001185020	chr6	119923969	120038655	-	9783	Wnk1	69.525	60.639	31.394	36.793	29.468	43.397	-0.915328	1.34232e-10	0.0459817	0.965642
NM_001356350	chr3	159839650	159938666	+	2124	Wls	16.119	18.218	9.212	7.918	13.598	12.741	-0.988743	2.04138e-12	0.558826	0.00749565
NM_212438	chr17	32354050	32387817	-	3893	Wiz	7.654	6.286	8.018	7.117	6.06	8.293	0.13405	0.555187	-0.129213	0.847339
NM_001127376	chr10	39150971	39163794	-	1411	Wisp3	0.193	0.176	0.089	0	0.119	0.114	-2.12611	0.300305	1.36887	1
NM_016873	chr2	163820834	163833147	+	1768	Wisp2	0.083	0.152	0.036	0	0.047	0.046	-2.45198	0.290815	0.956383	1
NM_018865	chr15	66891393	66923199	+	5015	Wisp1	0.033	0.033	0.017	0	0.017	0.012	-2.00788	0.451742	0.956383	1
NM_178398	chr5	142629584	142669370	+	3897	Wipi2	12.99	13.043	22.653	21.063	16.787	17.521	0.755866	1.31018e-09	-0.394526	0.0408106
NM_145940	chr11	109573521	109611389	-	1802	Wipi1	6.512	5.653	4.801	4.331	4.132	4.644	-0.40648	0.119683	-0.100447	0.930876
NM_001167861	chr6	54452883	54503768	+	4093	Wipf3	0.005	0	0	0	0	0.005	-1.43738	1	1.34624	1
NM_197940	chr11	98863598	98905578	+	7579	Wipf2	5.001	4.483	4.696	5.178	4.316	5.97	0.0686505	0.777069	0.0126124	0.99237
NM_001289723	chr2	73429610	73485753	-	4441	Wipf1	40.118	40.126	50.794	50.677	41.414	46.537	0.348621	0.00400815	-0.252157	0.312063
NR_033533	chr4	89050307	89084610	+	715	Wincr1	0	0	0.059	0.06	0	0.056	2.48292	1	-1.09751	1
NM_011915	chr10	121034004	121100642	+	2230	Wif1	0	0	0	0	0	0	NA	1	NA	1
NM_001008793	chr4	63414910	63495991	-	4039	Whrn	0.067	0.133	1.26	1.233	1.03	1.013	3.6098	9.16521e-14	-0.32585	0.659503
NM_001004185	chr7	81571292	81596836	+	3057	Whamm	2.563	2.343	2.522	2.476	2.737	2.836	0.0366173	0.926679	0.109275	0.919415
NM_011716	chr5	36966104	36988982	-	3554	Wfs1	2.193	2.464	3.772	2.864	1.907	2.099	0.513726	0.0376949	-0.767201	0.010591
NM_181819	chr11	94235952	94242579	-	3388	Wfikkn2	0.006	0	0.019	0.006	0	0.006	1.58345	1	-1.66086	1
NM_001100454	chr17	25877628	25880858	-	2532	Wfikkn1	0.356	0.384	0.248	0.29	0.182	0.287	-0.479218	0.605207	-0.24311	0.950241
NM_001160414	chr2	164649625	164654966	-	534	Wfdc9	0	0	0	0	0	0	NA	1	NA	1
NM_001276432	chr2	164596458	164613386	-	3226	Wfdc8	0	0	0	0	0	0	NA	1	NA	1
NM_001012725	chr2	164613700	164618213	+	801	Wfdc6b	0	0	0	0	0	0	NA	1	NA	1
NM_001033240	chr2	164579519	164585447	-	789	Wfdc6a	0	0	0	0	0	0	NA	1	NA	1
NM_145369	chr2	164176325	164182742	-	2318	Wfdc5	0	0	0	0	0	0	NA	1	NA	1
NM_027961	chr2	164731226	164743267	-	814	Wfdc3	0	0	0	0	0	0	NA	1	NA	1
NM_183249	chr11	83746940	83752646	+	433	Wfdc21	0	0	0	0	0	0	NA	1	NA	1
NM_026323	chr2	164562716	164568506	+	702	Wfdc2	0	0	0	0	0	0	NA	1	NA	1
NM_007969	chr11	83709004	83711360	+	540	Wfdc18	0.116	0.077	0	0.08	0	0.037	-1.52487	1	-0.143997	1
NM_001081957	chr11	83704056	83706269	+	465	Wfdc17	89.175	122.8	5.857	8.439	22.623	16.002	-3.87181	1.92349e-72	1.37951	0.000109763
NM_001012723	chr2	164634708	164638802	-	1115	Wfdc16	0	0	0	0	0	0	NA	1	NA	1
NM_001045554	chr2	164214454	164221663	-	536	Wfdc15b	0	0	0	0	0	0	NA	1	NA	1
NM_183271	chr2	164198872	164200117	-	461	Wfdc15a	0	0	0	0	0	0	NA	1	NA	1
NM_001012704	chr2	164685107	164687706	+	1070	Wfdc13	0	0	0	0	0	0	NA	1	NA	1
NM_138684	chr2	164189231	164190558	-	720	Wfdc12	0	0.029	0.029	0	0	0.028	0.0280937	1	-0.0745441	1
NM_001161806	chr2	164662894	164674087	-	610	Wfdc11	0	0	0	0	0	0	NA	1	NA	1
NM_001039501	chr2	164656046	164657368	+	455	Wfdc10	0	0	0	0	0	0	NA	1	NA	1
NM_023395	chr8	119666365	119688020	+	1160	Wfdc1	0	0	0	0	0.018	0	NA	1	1.34793	1
NM_201370	chr6	40442863	40466815	+	2872	Wee2	0	0.014	0.007	0	0	0.007	0.0280937	1	-0.0745441	1
NM_001355058	chr7	110122059	110143299	+	3260	Wee1	6.89	6.446	5.122	4.603	6.05	5.511	-0.438635	0.0201776	0.198503	0.672483
NM_001326599	chr15	58141366	58155325	+	820	Wdyhv1	2.887	3.838	2.018	1.499	2.219	2.189	-1.09603	0.00502299	0.48897	0.566958
NM_199306	chr4	133292466	133339315	-	4157	Wdtc1	8.448	7.71	10.255	8.859	7.522	8.586	0.247398	0.156878	-0.288425	0.324406
NM_028118	chr2	59852365	59882606	-	2080	Wdsub1	4.281	3.384	4.26	4.25	3.177	3.49	0.157025	0.648711	-0.399349	0.368588
NM_029440	chr5	149528679	149611894	+	2457	Wdr95	0	0	0	0	0	0	NA	1	NA	1
NM_001037927	chr7	79743163	79785950	+	2265	Wdr93	0	0.027	0.083	0.048	0.018	0.08	2.04742	0.440587	-0.497384	1
NM_178909	chr11	17211893	17235200	+	3421	Wdr92	2.156	2.935	5.199	4.891	4.353	3.649	0.99853	2.52652e-06	-0.381993	0.234921
NM_001013366	chr6	34880426	34910831	-	2620	Wdr91	19.21	19.25	69.954	54.438	51.4	51.143	1.69637	2.11506e-41	-0.318705	0.146871
NM_001163766	chr17	25844734	25861515	-	6025	Wdr90	2.208	2.326	1.276	1.038	1.399	1.764	-0.964754	1.38034e-05	0.412513	0.36896
NM_028203	chr12	75630594	75669537	-	2977	Wdr89	2.231	2.045	3.005	3.194	2.817	2.96	0.546941	0.0451178	-0.149103	0.860202
NM_001081441	chr5	24712269	24730680	-	1778	Wdr86	0	0	0	0.024	0.047	0.011	1.54269	1	1.45779	1
NM_001001493	chr8	85080963	85082339	+	693	Wdr83os	34.196	37.584	38.058	33.975	37.453	34.161	0.0135181	0.958885	-0.0537395	0.951696
NM_026399	chr8	85075035	85080746	-	1227	Wdr83	9.068	10.259	11.729	10.368	11.199	8.99	0.201626	0.429766	-0.175715	0.786309
NM_029896	chr9	106170929	106191706	+	4302	Wdr82	13.112	15.073	19.902	15.808	18.396	16.523	0.347382	0.0180459	-0.0743816	0.907011
NM_138950	chr11	75440943	75454717	-	6897	Wdr81	20.236	17.834	13.483	11.995	10.046	13.429	-0.574833	1.54869e-05	-0.158528	0.75128
NM_146254	chr4	103038065	103114299	-	3774	Wdr78	0.117	0.165	0.239	0.251	0.155	0.166	0.803427	0.375147	-0.649704	0.724828
NM_027432	chr3	105959498	105969760	+	3541	Wdr77	7.781	7.484	10.01	7.843	9.551	8.525	0.228181	0.235502	-0.0232881	0.984695
NM_001290986	chr2	121506723	121544859	+	4214	Wdr76	5.017	5.635	2.724	2.374	4.159	2.718	-1.04925	9.23531e-09	0.379552	0.38618
NM_028599	chr1	45795166	45823638	+	2949	Wdr75	7.595	7.653	9.668	7.933	9.113	8.062	0.212493	0.285864	-0.0788696	0.919531
NM_134139	chr19	8735839	8740624	+	1191	Wdr74	14.198	14.985	11.873	12.057	11.783	11.428	-0.27521	0.20961	-0.0905069	0.919531
NM_028026	chr7	80890723	80901269	-	2104	Wdr73	2.918	3.552	3.963	2.992	4.135	3.958	0.128084	0.73315	0.1853	0.818133
NM_001033500	chr9	74110334	74283203	+	5196	Wdr72	0	0	0	0	0	0	NA	1	NA	1
NM_001081402	chr15	7873055	8099209	-	2131	Wdr70	5.339	6.218	6.164	5.221	6.075	6.047	-0.0136891	0.969845	0.0485189	0.965642
NM_001360837	chr18	63708695	63989759	+	6983	Wdr7	7.553	7.341	11.937	12.088	9.171	9.775	0.699956	1.19904e-07	-0.389531	0.0571016
NM_029453	chr1	175698593	175815733	+	3786	Wdr64	0	0	0	0	0	0	NA	1	NA	1
NM_172864	chr3	146040526	146108036	-	3057	Wdr63	0	0	0	0	0	0.013	NA	1	1.34624	1
NM_146186	chr7	30240138	30280421	-	4709	Wdr62	6.323	5.804	2.7	2.527	4.059	4.599	-1.21042	2.59172e-12	0.68921	0.00498582
NM_001025376	chr9	54717153	54734549	-	1207	Wdr61	15.294	18.714	25.34	24.955	29.786	22.905	0.570809	0.00080964	0.0204484	0.987779
NM_146039	chr12	116207050	116263025	-	3701	Wdr60	1.642	1.952	1.658	1.136	1.413	1.28	-0.355489	0.306	-0.0960282	0.950241
NM_031392	chr9	108572313	108578670	-	4084	Wdr6	8.255	8.922	6.114	6.05	6.811	6.567	-0.487456	0.00224074	0.0899392	0.895444
NM_027113	chr16	36041190	36042974	+	1782	Wdr5b	1.387	1.139	1.552	1.452	2.066	1.222	0.255614	0.650144	0.078647	0.973981
NM_001170742	chr8	111448784	111522107	-	5083	Wdr59	2.379	3.022	3.042	2.609	3.086	2.717	0.072479	0.812848	-0.00638634	0.995333
NM_026464	chr18	36760222	36763708	+	1506	Wdr55	10.644	11.301	12.797	13.487	12.707	13.51	0.273052	0.199055	-0.0544958	0.95475
NM_001362119	chr6	83152710	83156379	-	1185	Wdr54	1.202	1.73	0.318	0.309	0.918	0.766	-2.00272	0.00263118	1.18142	0.342517
NM_001185162	chr16	32247227	32257083	+	1157	Wdr53	5.252	5.368	6.428	4.566	6.417	5.734	0.0243656	0.955101	0.110829	0.927587
NM_080848	chr2	27515147	27536538	+	2887	Wdr5	17.702	18.101	14.15	12.136	14.619	13.501	-0.439387	0.00229414	0.0532121	0.948767
NM_026236	chr9	119894895	119926579	+	3800	Wdr48	12.142	13.507	12.31	11.11	12.956	11.685	-0.122148	0.490583	0.0272955	0.977102
NM_001358053	chr3	108591278	108645719	+	4203	Wdr47	1.221	1.64	1.73	1.513	2.1	1.78	0.190563	0.602712	0.210136	0.781098
NM_020603	chr17	33940723	33949695	+	2147	Wdr46	17.811	15.873	19.524	18.157	17.563	18.305	0.167953	0.374327	-0.115422	0.826828
NM_025793	chr11	121327203	121354447	-	2332	Wdr45b	13.846	15.208	16.466	13.296	16.448	13.602	0.0400106	0.867565	-0.0298871	0.977633
NM_001290792	chrX	7722220	7728201	+	1588	Wdr45	5.331	7.001	7.968	6.735	7.612	6.375	0.261753	0.341365	-0.117121	0.891188
NM_001305675	chrX	23693051	23806001	+	4000	Wdr44	3.222	3.251	3.839	4.754	3.974	5.127	0.424047	0.0659162	0.0391847	0.977102
NM_175639	chr17	71616215	71659031	+	3430	Wdr43	10.379	11.155	14.682	13.528	16.225	14.121	0.398153	0.00620703	0.0589151	0.939121
NM_172590	chr13	94976344	95023316	+	3054	Wdr41	16.686	19.043	17.08	14.699	17.75	14.493	-0.16119	0.336704	-0.0243613	0.982126
NM_021322	chr17	31494322	31512487	-	3877	Wdr4	4.448	4.416	4.652	4.416	3.771	3.906	0.040349	0.889705	-0.284373	0.447997
NM_029687	chr2	38998309	39001584	+	1195	Wdr38	0.035	0.017	0.088	0.018	0.105	0.034	1.00652	1	-0.066793	1
NM_172445	chr13	8802966	8871044	-	4539	Wdr37	4.639	4.393	4.957	4.726	5.677	5.487	0.107635	0.648093	0.158802	0.746972
NM_001110016	chr18	32837225	32866349	+	2915	Wdr36	15.541	15.732	20.374	19.054	19.415	17.28	0.329741	0.0208094	-0.140774	0.735623
NM_001159527	chr12	8974001	9028847	+	4330	Wdr35	0.852	0.818	0.614	0.543	0.787	0.699	-0.525683	0.222845	0.32828	0.753922
NM_001008498	chr2	30031558	30048879	-	1789	Wdr34	3.291	3.032	4.426	3.435	3.624	3.303	0.316451	0.341164	-0.224783	0.774791
NM_001170967	chr18	31804057	31841642	+	1138	Wdr33	11.729	11.607	13.99	10.629	12.883	12.687	-0.299555	0.0481113	0.106612	0.839824
NM_023597	chr4	62452632	62470899	-	2441	Wdr31	0.103	0.136	0.051	0.035	0.069	0.099	-1.45165	0.419401	0.913519	1
NM_001355657	chr3	100138180	100162407	-	3348	Wdr3	9.895	11.428	14.185	12.874	14.767	11.913	0.363697	0.0165617	-0.0655624	0.934849
NM_175173	chr17	14818672	14943124	-	2732	Wdr27	0	0	0	0	0	0.007	NA	1	1.34624	1
NM_145514	chr1	181173226	181211978	-	7031	Wdr26	42.783	41.349	45.661	48.179	42.706	50.101	0.16899	0.243365	-0.0631015	0.930876
NM_177602	chr12	108894272	109028452	+	2648	Wdr25	1.662	1.72	1.558	1.352	1.335	1.767	-0.205817	0.635765	0.0514617	0.980553
NM_173741	chr17	25823627	25828730	+	3088	Wdr24	6.433	5.8	5.895	5.23	5.913	5.511	-0.130514	0.596049	-0.00760325	0.994221
NM_027614	chr12	65225517	65228454	+	2224	Wdr20rt	0	0	0	0	0.009	0.018	NA	1	2.34675	1
NM_027149	chr12	110737897	110795028	+	2474	Wdr20	4.624	5.281	6.639	6.563	7.017	7.678	0.425737	0.0455103	0.108085	0.884362
NM_153391	chr5	65199696	65260415	+	4364	Wdr19	1.047	1.798	1.339	1.354	1.26	1.386	-0.152017	0.707064	-0.0948935	0.945306
NM_175450	chr10	79960152	79969246	+	2942	Wdr18	20.903	18.903	15.195	13.624	14.175	14.908	-0.460481	0.00188837	-0.0305335	0.975504
NM_028220	chr8	54629616	54718678	-	4125	Wdr17	0	0	0	0	0	0	NA	1	NA	1
NM_026137	chrX	8123301	8132858	-	4222	Wdr13	6.65	6.954	8.559	5.965	7.911	6.414	0.0695071	0.790492	-0.0480273	0.960878
NM_001199061	chr1	60076868	60098134	-	2822	Wdr12	6.92	6.559	11.514	11.354	11.621	11.383	0.783912	1.17014e-06	-0.0399071	0.962017
NM_172255	chr7	129591863	129635738	+	4519	Wdr11	13.748	15.948	17.389	15.153	14.148	13.637	0.140446	0.389511	-0.271848	0.253716
NM_011715	chr5	38526813	38561595	-	2861	Wdr1	104.122	122.01	142.577	116.895	108.812	110.234	0.20538	0.131394	-0.285663	0.172783
NM_145425	chr11	21572281	21898686	+	2423	Wdpcp	1.219	1.128	0.51	0.516	0.518	0.591	-1.17891	0.0141078	0.065718	0.98597
NM_172598	chr14	47240944	47276857	-	4147	Wdhd1	8.569	10.25	3.996	3.073	5.825	4.867	-1.41039	1.53566e-17	0.562364	0.0320658
NM_001146022	chr14	32959547	33185066	-	9620	Wdfy4	24.066	20.67	12.397	13.138	12.068	17.658	-0.799646	5.94079e-09	0.174651	0.749384
NM_172882	chr5	101832953	102069921	-	14208	Wdfy3	29.066	25.035	12.12	13.864	11.41	17.573	-1.04638	1.28931e-13	0.111342	0.889203
NM_175546	chr14	62837690	62956886	+	1997	Wdfy2	38.643	36.504	42.842	43.231	33.136	33.251	0.204886	0.181789	-0.421951	0.0274407
NM_001111279	chr1	79702262	79761769	-	4537	Wdfy1	5.708	5.526	20.949	19.922	13.433	12.983	1.8711	3.48264e-48	-0.675909	2.60394e-05
NM_001170858	chr12	4843303	4856967	+	2196	Wdcp	1.546	1.405	1.145	0.903	1.076	1.129	-0.545672	0.228849	0.0855444	0.970181
NR_026907	chr5	134987433	135001350	-	2070	Wbscr25	0.01	0.02	0	0.01	0.03	0.01	-0.921995	1	1.45779	1
NM_145218	chr5	130874951	131307522	-	4183	Wbscr17	0.005	0.005	0.005	0	0	0.014	-0.98232	1	0.922992	1
NM_018765	chr14	79459937	79481268	-	3440	Wbp4	7.985	8.769	6.595	5.027	7.399	5.885	-0.523412	0.00326458	0.149815	0.814063
NM_029066	chr15	82298984	82314558	+	1310	Wbp2nl	0.064	0	0	0	0	0	-2.44486	1	NA	1
NM_001361446	chr11	116078571	116086995	-	1601	Wbp2	33.844	35.938	35.656	32.456	32.488	33.629	-0.034647	0.86246	-0.0852551	0.879025
NM_146099	chr19	46599106	46657389	+	3872	Wbp1l	25.331	25.581	26.483	25.749	23.664	25.435	0.0438196	0.812351	-0.134344	0.739404
NM_021714	chr6	136813654	136828216	-	2708	Wbp11	37.512	37.073	41.58	39.086	37.542	42.437	0.121373	0.425784	-0.056401	0.939316
NM_001083923	chr6	83119044	83121461	-	1210	Wbp1	5.489	6.553	9.262	7.466	9.818	7.633	0.468938	0.0666515	0.00078954	0.999439
NM_028459	chr6	24613810	24664995	-	4320	Wasl	3.643	3.475	3.986	4.083	3.849	4.929	0.188917	0.428428	0.0777208	0.940517
NM_153548	chr15	59331997	59374152	-	3987	Washc5	24.553	24.038	22.588	20.637	22.457	23.068	-0.161668	0.272261	0.0305373	0.970181
NM_001033375	chr10	83543941	83596473	+	5823	Washc4	16.995	17.415	15.401	18.369	20.649	21.63	-0.010966	0.964566	0.271999	0.353036
NM_026070	chr10	88201097	88246158	+	1039	Washc3	13.814	17.934	15.162	12.472	13.305	12.79	-0.191056	0.453329	-0.124351	0.864994
NM_026585	chr6	116208033	116262671	+	4264	Washc2	21.715	24.224	18.993	15.696	21.008	20.524	-0.399014	0.00262103	0.217697	0.438467
NM_001037757	chr17	66111645	66120503	+	2874	Washc1	11.002	12.376	9.345	8.537	9.788	8.805	-0.36496	0.0271783	0.000442546	0.999439
NM_145155	chr5	146385006	146471125	+	2673	Wasf3	0	0	0	0	0	0	NA	1	NA	1
NM_153423	chr4	133130633	133198330	+	4077	Wasf2	71.273	64.535	69.788	64.8	65.739	71.529	-0.00679066	0.975844	-0.0157461	0.987779
NM_031877	chr10	40883534	40938569	+	2539	Wasf1	0.033	0.033	0.033	0	0.049	0.024	-1.01751	1	1.27593	1
NM_009515	chrX	8081466	8090491	-	2080	Was	47.366	49.63	42.129	38.831	42.412	40.921	-0.251974	0.0559183	-0.00376318	0.996466
NM_027462	chr3	99141090	99220203	+	4380	Wars2	1.229	1.035	3.008	2.402	2.287	2.495	1.25399	4.19525e-07	-0.218358	0.714751
NM_011710	chr12	108860030	108893211	-	1829	Wars	22.42	21.734	26.985	25.793	24.505	24.851	0.268676	0.0690732	-0.16013	0.662585
NM_001301330	chr14	34673928	34747983	+	6312	Wapl	13.942	14.072	19.064	19.522	19.854	19.379	0.47341	0.000194671	-0.0230516	0.978724
NM_011709	chr11	6635483	6638649	-	556	Wap	0	0	0	0	0	0	NA	1	NA	1
NM_153085	chr18	7869197	7929028	+	5192	Wac	8.608	9.989	10.43	8.883	10.36	9.104	0.0625051	0.761157	-0.0337722	0.969973
NM_011708	chr6	125552948	125686679	+	8780	Vwf	0.723	0.667	1.291	1.262	1.458	2.03	0.881522	0.000265608	0.406566	0.308752
NM_001013757	chr6	13185611	13224965	-	3964	Vwde	0	0	0	0	0	0	NA	1	NA	1
NR_153778	chr19	10634233	10666213	+	4503	Vwce	0	0	0.005	0.005	0	0.004	2.48292	1	-1.09751	1
NM_001310658	chr1	70725715	70885381	+	4504	Vwc2l	0	0	0	0	0	0.004	NA	1	1.34624	1
NM_177033	chr11	11114016	11263526	+	3572	Vwc2	0	0	0	0	0	0	NA	1	NA	1
NM_173758	chr14	78849178	79065272	+	3458	Vwa8	7.817	6.951	24.783	21.331	15.84	15.5	1.59902	1.82418e-35	-0.578336	0.000326336
NM_001347347	chr17	35016579	35026741	+	4231	Vwa7	0.342	0.274	0.05	0.122	0.188	0.057	-1.83547	0.0227396	0.435774	0.919531
NM_001144953	chr16	20589582	20605377	+	4502	Vwa5b2	0.005	0.009	0.005	0.014	0.019	0	0.645516	1	-0.701586	1
NM_029401	chr4	138568969	138623992	-	3833	Vwa5b1	0	0	0.005	0	0	0	1.45662	1	-1.51484	1
NM_001145957	chr9	38718268	38743337	+	4060	Vwa5a	51.32	55.641	48.832	45.767	48.247	45.346	-0.162242	0.211867	-0.068863	0.896901
NM_177697	chr7	120739557	120805540	+	4538	Vwa3a	0	0	0	0.01	0.018	0.027	1.54269	1	2.20128	1
NM_172840	chr19	56874416	56912078	+	3866	Vwa2	0	0	0	0	0	0	NA	1	NA	1
NM_147776	chr4	155768495	155774561	-	3134	Vwa1	0.074	0.086	0.067	0.041	0.087	0.045	-0.673068	0.719583	0.377047	1
NM_011707	chr11	78499120	78502325	+	1735	Vtn	0	0	0	0	0	0	NA	1	NA	1
NM_016800	chr12	79156017	79172458	-	1273	Vti1b	40.902	45.995	81.359	77.861	65.092	65.77	0.884364	4.94239e-13	-0.329091	0.103623
NM_001360432	chr19	55316057	55576999	+	1470	Vti1a	7.64	8.761	8.08	6.732	6.545	7.257	-0.433646	0.00506845	0.00353343	0.997169
NM_178594	chr3	100825459	100896922	+	2614	Vtcn1	0	0	0	0	0	0	NA	1	NA	1
NM_025418	chr10	14655333	14705489	-	1315	Vta1	15.918	16.673	21.984	22.479	23.046	17.665	0.458591	0.00751273	-0.178256	0.727963
NM_007701	chr12	84569828	84595457	+	3197	Vsx2	0.007	0	0.007	0	0	0.013	-0.0123961	1	-0.0745441	1
NM_054068	chr2	150680702	150689137	-	3561	Vsx1	0.006	0.006	0.006	0.012	0.012	0	0.0392244	1	-1.09636	1
NM_026955	chr9	15239045	15259413	+	1982	Vstm5	0	0	0	0.022	0	0	1.54269	1	-1.59809	1
NM_178791	chr14	32856756	32939491	+	2735	Vstm4	0	0	0	0	0	0	NA	1	NA	1
NM_198627	chr2	157914653	157944719	+	1357	Vstm2l	0	0	0	0.127	0	0	3.55649	1	-3.61044	1
NM_021387	chr7	40899278	40929968	+	1448	Vstm2b	0	0	0	0	0	0	NA	1	NA	1
NM_001290539	chr11	16257724	16284551	+	3500	Vstm2a	0	0	0	0	0	0	NA	1	NA	1
NM_012038	chr12	11325245	11436649	-	1930	Vsnl1	0.011	0	0	0	0	0	-1.43738	1	NA	1
NM_001159572	chr10	60346851	60372684	+	4834	Vsir	70.601	76.126	51.947	45.995	47.142	44.067	-0.5752	7.40725e-08	-0.147451	0.647486
NR_027644	chr1	172559906	172563717	+	1514	Vsig8	0.014	0	0.277	0.441	0.193	0.093	5.00713	0.00933427	-1.36539	0.426473
NM_177789	chrX	96247203	96293438	-	1423	Vsig4	0.147	0.247	0	0.015	0	0.028	-3.74478	0.113441	-0.143997	1
NM_020518	chr9	37539255	37544205	+	1161	Vsig2	0	0	0	0	0	0.035	NA	1	1.34624	1
NM_001290316	chr7	43463233	43472014	+	3431	Vsig10l	0.544	0.634	0.171	0.258	0.347	0.317	-1.43318	0.01669	0.570158	0.74773
NM_001033311	chr5	117319266	117355006	+	4042	Vsig10	0.363	0.348	1.249	0.987	0.693	0.838	1.66332	2.04921e-05	-0.591902	0.294067
NM_001359143	chrX	140907608	140939472	+	2805	Vsig1	0	0	0	0	0	0	NA	1	NA	1
NM_001033776	chr12	84642896	84651455	+	3024	Vrtn	0	0	0	0	0	0	NA	1	NA	1
NM_133945	chr7	44748629	44777514	+	1735	Vrk3	10.265	11.492	15.165	13.484	11.608	10.437	0.405467	0.0241741	-0.42326	0.0955041
NM_027260	chr11	26471402	26593920	-	1876	Vrk2	14.732	16.069	23.439	22.308	27.392	21.756	0.58095	7.78645e-05	0.0543212	0.950241
NM_001029844	chr12	106010263	106077410	+	3649	Vrk1	7.712	8.409	5.919	5.07	7.417	6.974	-0.535762	0.00133131	0.346715	0.21542
NM_028200	chr8	123242356	123254222	-	2809	Vps9d1	7.347	7.511	6.637	4.728	6.857	6.066	-0.386191	0.068015	0.14676	0.832051
NM_001081366	chr16	21423118	21644680	+	4983	Vps8	7.901	7.778	7.458	7.78	6.405	6.657	-0.0306676	0.899701	-0.269702	0.36945
NM_009336	chr3	95111042	95123051	+	1428	Vps72	20.308	20.545	22.592	20.474	20.636	23.723	0.0832173	0.697858	0.000347063	0.999499
NM_001290628	chr11	21239032	21321133	+	4508	Vps54	4.908	5.126	9.55	8.27	8.908	7.484	0.838108	1.77175e-08	-0.170767	0.685398
NM_026664	chr11	76046226	76179630	-	2792	Vps53	16.263	16.855	21.099	20.99	16.989	18.648	0.355702	0.0133442	-0.286016	0.275314
NM_172620	chr17	33955800	33967038	+	3376	Vps52	19.799	18.269	24.504	21.095	20.09	19.538	0.263241	0.077751	-0.244129	0.337056
NM_001081041	chr19	6067842	6077187	-	2619	Vps51	17.817	19.392	19.173	16.35	17.241	16.777	-0.0601238	0.766716	-0.105324	0.84195
NM_024260	chr6	3498393	3603531	+	3747	Vps50	8.757	9.741	12.188	10.26	11.956	11.447	0.28518	0.0782673	0.0123134	0.99237
NM_009190	chr1	106770788	106796725	-	3259	Vps4b	29.909	32.609	33.432	29.05	37.086	32.534	0.00686006	0.975414	0.110963	0.809514
NM_126165	chr8	107031326	107045756	+	2062	Vps4a	19.358	19.951	20.055	19.679	20.326	20.37	0.0247601	0.914611	-0.0117539	0.99237
NM_013841	chr3	95999832	96058455	-	2609	Vps45	6.409	8.872	8.728	7.388	7.896	7.636	0.0880952	0.751014	-0.096489	0.892244
NM_172120	chr13	18717292	18866811	+	3166	Vps41	17.995	18.723	20.38	20.737	21.297	18.566	0.174265	0.276406	-0.0941443	0.864766
NM_178851	chr2	120316461	120353137	-	4324	Vps39	11.354	11.884	25.745	22.304	19.57	17.614	1.05309	2.36539e-18	-0.414788	0.0256614
NM_001199677	chr5	135072900	135078266	-	1538	Vps37d	0.245	0.054	0	0.014	0.054	0	-3.42924	0.188638	0.864787	1
NM_001361961	chr19	10688735	10714628	+	2527	Vps37c	10.804	10.938	12.261	10.887	10.403	10.366	0.103826	0.616475	-0.197629	0.601403
NM_177876	chr5	124004641	124032260	-	2506	Vps37b	8.888	9.997	9.638	7.898	9.03	9.656	-0.100146	0.669923	0.049719	0.957582
NM_033560	chr8	40511783	40551134	+	6366	Vps37a	3.637	3.496	4.538	4.694	5.486	5.401	0.381635	0.0324023	0.189653	0.635061
NM_027338	chr8	22192860	22218597	+	1261	Vps36	16.334	19.111	19.719	17.492	21.893	17.638	0.0800037	0.740805	0.0398622	0.969501
NM_022997	chr8	85260392	85299497	-	3150	Vps35	53.394	58.366	62.973	62.192	73.539	67.825	0.174859	0.192148	0.127522	0.733487
NM_178070	chr7	80269655	80291579	+	2543	Vps33b	3.798	3.884	4.926	3.408	4.63	5.027	0.115805	0.730057	0.176526	0.813902
NM_029929	chr5	123528760	123573015	-	4096	Vps33a	19.465	21.412	18.335	17.282	17.549	15.995	-0.188436	0.193406	-0.133245	0.744244
NM_019780	chr5	122354328	122364984	+	2751	Vps29	15.804	19.139	16.349	14.272	18.717	16.397	-0.182067	0.299201	0.153695	0.718603
NM_025842	chr15	76622086	76626084	-	932	Vps28	42.716	47.717	38.93	33.175	42.928	42.299	-0.311198	0.0511317	0.194698	0.586641
NM_178027	chr9	27004502	27030094	-	6865	Vps26b	10.704	11.288	8.669	8.018	8.99	8.856	-0.389313	0.00309997	0.0515176	0.945926
NM_133672	chr10	62454843	62486805	-	3020	Vps26a	37.841	41.737	35.765	33.22	37.985	34.287	-0.196225	0.146738	0.0207784	0.982126
NM_026776	chr11	101253707	101259547	+	1096	Vps25	38.14	47.567	44.268	38.716	40.188	37.147	-0.0307666	0.898461	-0.149283	0.724807
NM_172269	chr2	119288742	119298453	+	4047	Vps18	20.958	19.932	28.258	25.52	19.255	22.268	0.401722	0.00181128	-0.415662	0.0399967
NM_030559	chr2	130424320	130444269	+	3180	Vps16	14.391	15.385	8.142	7.75	9.806	8.675	-0.895813	2.87519e-10	0.170258	0.709843
NM_001276502	chr4	144972622	145190666	-	15691	Vps13d	6.816	6.479	9.243	10.487	6.9	10.186	0.579795	3.91445e-05	-0.254062	0.554659
NM_177184	chr9	67840396	67995634	+	11436	Vps13c	26.657	22.976	7.318	10.104	10.468	15.825	-1.49251	2.17064e-05	0.541357	0.601132
NM_177151	chr15	35371546	35931229	+	13307	Vps13b	6.461	5.863	6.499	7.282	6.304	8.354	0.172955	0.335171	0.0421118	0.965884
NM_173028	chr19	16615366	16780933	-	11090	Vps13a	4.408	3.665	6.974	9.538	6.063	10.124	1.04856	0.00486849	-0.0793319	0.980382
NM_027889	chr9	44347749	44361670	-	3518	Vps11	14.842	16.602	19.031	18.062	17.098	16.451	0.248795	0.0889318	-0.191441	0.536492
NM_009514	chr10	75948300	75949657	+	621	Vpreb3	0	0	0	0	0	0	NA	1	NA	1
NM_016983	chr16	17980565	17981080	+	426	Vpreb2	0	0	0	0	0	0	NA	1	NA	1
NM_016982	chr16	16868401	16869255	-	764	Vpreb1	0.027	0.163	0	0	0.055	0	-3.38462	1	1.34793	1
NM_146168	chr6	57752264	57825125	-	2879	Vopp1	6.15	6.94	15.426	12.132	13.272	9.287	1.07773	1.08959e-11	-0.333231	0.323077
NM_011979	chr10	23851462	23869843	+	1802	Vnn3	0	0	0.023	0.024	0	0.056	2.48292	1	0.486907	1
NM_011704	chr10	23894688	23905343	+	2407	Vnn1	0	0	0	0	0	0	NA	1	NA	1
NM_029478	chr11	86584262	86684000	-	2540	Vmp1	17.126	20.044	22.879	21.179	22.808	21.11	0.255753	0.096726	-0.0506891	0.946818
NM_001013607	chr11	70513516	70514616	-	667	Vmo1	0	0	0	0	0	0	NA	1	NA	1
NR_028441	chr7	42430105	42430369	-	264	Vmn2r-ps60	0	0	0	0	0	0	NA	1	NA	1
NR_004441	chr7	41668014	41727193	+	2945	Vmn2r-ps54	0	0	0.007	0	0	0.007	1.45662	1	-0.0745441	1
NR_038052	chr4	156331103	156339499	+	2559	Vmn2r-ps159	0	0	0	0	0	0	NA	1	NA	1
NR_033648	chr17	23004971	23006659	+	1688	Vmn2r-ps129	0.211	0.11	0.186	0.179	0.173	0.203	0.125132	0.943782	-2.48072e-05	1
NR_003962	chr3	64632863	64844743	-	2252	Vmn2r-ps11	0	0	0	0	0	0	NA	1	NA	1
NM_001104551	chr17	19362135	19394590	+	2564	Vmn2r99	0	0	0	0	0	0	NA	1	NA	1
NM_001104550	chr17	19053493	19081311	+	2567	Vmn2r98	0	0	0	0	0	0	NA	1	NA	1
NM_001104549	chr17	18914322	18948071	+	2579	Vmn2r97	0	0	0	0	0	0	NA	1	NA	1
NM_001104547	chr17	18581727	18598157	+	2337	Vmn2r96	0.143	0.301	0.179	0.185	0.179	0.181	-0.269979	0.850112	-0.0265452	0.996428
NM_001102581	chr17	18424104	18452324	+	2531	Vmn2r95	0	0	0	0	0	0	NA	1	NA	1
NM_001104543	chr17	18243570	18277566	-	2507	Vmn2r94	0	0	0	0	0	0	NA	1	NA	1
NM_001104542	chr17	18298281	18326441	+	2567	Vmn2r93	0	0	0	0	0	0	NA	1	NA	1
NM_001104541	chr17	18151930	18185178	+	2576	Vmn2r92	0	0	0	0	0	0	NA	1	NA	1
NM_001104540	chr17	18085057	18136643	+	2564	Vmn2r91	0	0	0	0	0	0	NA	1	NA	1
NM_001104539	chr17	17703941	17734167	+	2585	Vmn2r90	0	0.016	0	0	0	0	-1.39074	1	NA	1
NM_001104621	chr5	108842947	108852510	-	2540	Vmn2r9	0	0	0	0	0	0	NA	1	NA	1
NR_104384	chr14	51451962	51461293	+	2434	Vmn2r89	0	0	0	0	0	0	NA	1	NA	1
NM_011686	chr14	51411001	51418882	+	2567	Vmn2r88	0	0	0	0	0	0	NA	1	NA	1
NM_001103366	chr10	130471821	130497379	-	2540	Vmn2r87	0	0	0	0	0	0	NA	1	NA	1
NM_001103365	chr10	130446199	130455894	-	2540	Vmn2r86	0	0	0	0	0	0	NA	1	NA	1
NM_001102602	chr10	130418261	130429612	-	2546	Vmn2r85	0	0	0	0	0	0	NA	1	NA	1
NM_001081448	chr10	130385800	130394241	-	2543	Vmn2r84	0	0	0	0	0	0	NA	1	NA	1
NM_001104537	chr10	79468958	79492154	+	2588	Vmn2r83	0	0	0	0	0	0	NA	1	NA	1
NM_001101572	chr10	79356591	79396766	+	2591	Vmn2r82	0	0.008	0	0	0	0	-1.39074	1	NA	1
NM_175936	chr10	79247777	79294535	+	3268	Vmn2r81	0	0	0	0	0	0	NA	1	NA	1
NM_001103368	chr10	79148816	79194933	+	2585	Vmn2r80	0	0	0	0	0	0	NA	1	NA	1
NM_001104620	chr5	108797193	108808754	-	2540	Vmn2r8	0	0	0	0	0	0	NA	1	NA	1
NM_001105190	chr7	86996465	87037968	+	2549	Vmn2r79	0	0	0	0	0	0	NA	1	NA	1
NM_001105189	chr7	86915349	86955177	+	2555	Vmn2r78	0	0	0	0	0	0	NA	1	NA	1
NM_001105188	chr7	86795141	86812032	+	2558	Vmn2r77	0	0	0	0	0	0	NA	1	NA	1
NM_001102580	chr7	86225206	86246201	-	2555	Vmn2r76	0	0	0	0	0	0	NA	1	NA	1
NM_001102578	chr7	86148042	86171724	-	2555	Vmn2r75	0	0	0	0	0	0	NA	1	NA	1
NM_001105187	chr7	85951867	85961482	-	2555	Vmn2r74	0	0	0	0	0	0	NA	1	NA	1
NM_001105186	chr7	85857547	85875938	-	2549	Vmn2r73	0	0	0	0	0	0	NA	1	NA	1
NM_001105185	chr7	85737784	85754981	-	2564	Vmn2r72	0	0	0	0	0	0	NA	1	NA	1
NM_001105184	chr7	85615462	85624547	+	2561	Vmn2r71	0	0	0	0	0	0	NA	1	NA	1
NM_001105183	chr7	85558703	85569088	-	2558	Vmn2r70	0	0	0	0	0	0	NA	1	NA	1
NM_175674	chr3	64690660	64719602	-	2477	Vmn2r7	0	0	0	0	0	0	NA	1	NA	1
NM_001105182	chr7	85406376	85415676	-	2546	Vmn2r69	0	0	0	0	0	0	NA	1	NA	1
NM_001105181	chr7	85221518	85237704	-	2549	Vmn2r68	0	0	0	0	0	0	NA	1	NA	1
NM_001102579	chr7	85136240	85155902	-	2549	Vmn2r67	0	0	0	0	0	0	NA	1	NA	1
NM_001033878	chr7	84994645	85012020	-	2549	Vmn2r66	0	0	0	0	0	0	NA	1	NA	1
NM_001105180	chr7	84940169	84964009	-	2531	Vmn2r65	0	0	0	0	0	0	NA	1	NA	1
NM_001105060	chr7	42903251	42933789	-	2573	Vmn2r63	0	0	0	0	0	0	NA	1	NA	1
NM_001105059	chr7	42764438	42793496	-	2573	Vmn2r62	0	0	0	0	0	0	NA	1	NA	1
NM_001105058	chr7	42260053	42300755	+	2591	Vmn2r61	0	0	0	0	0	0	NA	1	NA	1
NM_001105057	chr7	42116471	42195776	+	2555	Vmn2r60	0	0	0	0	0	0	NA	1	NA	1
NM_001104619	chr3	64537561	64559818	-	2477	Vmn2r6	0	0	0	0	0	0	NA	1	NA	1
NM_001105056	chr7	42011792	42058981	-	2591	Vmn2r59	0	0	0	0	0	0	NA	1	NA	1
NM_001105055	chr7	41836881	41872670	-	2582	Vmn2r58	0	0	0	0	0	0	NA	1	NA	1
NM_177764	chr7	41399732	41448641	-	2585	Vmn2r57	0	0	0	0	0	0	NA	1	NA	1
NM_001104648	chr7	12693998	12733105	-	2333	Vmn2r56	0	0	0	0	0	0	NA	1	NA	1
NM_001104645	chr7	12651706	12684991	-	2340	Vmn2r55	0	0.018	0	0	0	0.017	-1.39074	1	1.34624	1
NM_001081449	chr7	12615233	12636134	-	2415	Vmn2r54	0	0	0	0	0	0	NA	1	NA	1
NM_001104644	chr7	12581470	12606544	-	2415	Vmn2r53	0	0	0	0	0	0	NA	1	NA	1
NM_001105191	chr7	10158652	10176286	-	2552	Vmn2r52	0	0	0	0	0	0	NA	1	NA	1
NM_001105179	chr7	10087198	10105659	-	2552	Vmn2r51	0	0	0	0	0	0	NA	1	NA	1
NM_001105178	chr7	10037235	10053178	-	2579	Vmn2r50	0	0	0	0	0	0	NA	1	NA	1
NM_001104618	chr3	64490821	64507685	-	2477	Vmn2r5	0	0	0	0	0	0	NA	1	NA	1
NM_001105156	chr7	9976245	9992139	-	2552	Vmn2r49	0	0	0	0	0	0	NA	1	NA	1
NM_001105152	chr7	9927624	9953585	-	2561	Vmn2r48	0	0	0	0	0	0	NA	1	NA	1
NM_001105151	chr7	8010339	8035143	-	2509.8	Vmn2r47	0	0	0	0	0	0	NA	1	NA	1
NM_001105076	chr7	9485565	9501500	-	2423	Vmn2r46	0	0	0	0	0	0	NA	1	NA	1
NM_001105075	chr7	8471469	8488959	-	2552	Vmn2r45	0	0	0	0	0	0	NA	1	NA	1
NM_001105074	chr7	8367460	8383238	-	2579	Vmn2r44	0	0	0	0	0	0	NA	1	NA	1
NM_198961	chr7	8244351	8260599	-	2838	Vmn2r43	0	0	0	0	0	0	NA	1	NA	1
NM_009493	chr7	8183269	8200320	-	3611	Vmn2r42	0	0	0	0	0	0	NA	1	NA	1
NM_001105073	chr7	8137905	8161551	-	2552	Vmn2r41	0	0	0	0	0	0	NA	1	NA	1
NM_001105072	chr7	8907734	8931402	-	2552	Vmn2r40	0	0	0	0	0	0	NA	1	NA	1
NM_001104615	chr3	64388621	64410057	-	2477	Vmn2r4	0	0	0	0	0	0	NA	1	NA	1
NM_001105071	chr7	9014750	9030682	-	2579	Vmn2r39	0	0	0	0	0	0	NA	1	NA	1
NM_001105070	chr7	9074796	9097765	-	2579	Vmn2r38	0	0	0	0	0	0	NA	1	NA	1
NM_009489	chr7	9205549	9223653	-	3070	Vmn2r37	0	0	0	0	0	0	NA	1	NA	1
NM_001105068	chr7	7876653	7902462	-	2552	Vmn2r36	0	0	0	0	0	0	NA	1	NA	1
NM_001105067	chr7	7786151	7819867	-	2579	Vmn2r35	0	0	0	0	0	0	NA	1	NA	1
NM_001105066	chr7	7671829	7689398	-	2552	Vmn2r34	0	0	0	0	0	0	NA	1	NA	1
NM_001105065	chr7	7550967	7566786	-	2579	Vmn2r33	0	0	0	0	0	0	NA	1	NA	1
NM_001105063	chr7	7463969	7479973	-	2552	Vmn2r32	0	0	0	0	0	0	NA	1	NA	1
NM_001105062	chr7	7383985	7399627	-	2579	Vmn2r31	0	0	0	0	0	0	NA	1	NA	1
NM_009490	chr7	7312274	7337493	-	2552	Vmn2r30	0	0	0	0	0	0	NA	1	NA	1
NM_001104614	chr3	64258961	64287417	-	2662	Vmn2r3	0	0	0	0	0	0	NA	1	NA	1
NR_003555	chr7	7212996	7278289	-	1592	Vmn2r29	0.145	0.026	0.013	0.054	0.066	0.114	-1.19201	0.662582	1.30275	1
NM_001081405	chr7	5480456	5493851	-	2737	Vmn2r28	0	0	0	0	0	0	NA	1	NA	1
NM_001104642	chr6	124191596	124231784	-	2567	Vmn2r27	0.033	0.008	0	0	0	0	-3.00284	1	NA	1
NM_019917	chr6	124024758	124062035	+	2561	Vmn2r26	0	0	0.008	0	0	0	1.45662	1	-1.51484	1
NM_001104641	chr6	123822814	123853190	-	2561	Vmn2r25	0	0	0	0	0	0	NA	1	NA	1
NM_001104639	chr6	123778971	123816280	+	2558	Vmn2r24	0	0	0	0	0	0	NA	1	NA	1
NM_001104638	chr6	123702821	123742239	+	2543	Vmn2r23	0	0	0	0	0	0	NA	1	NA	1
NM_001104637	chr6	123609758	123650635	-	2555	Vmn2r22	0	0	0	0	0	0	NA	1	NA	1
NM_001104635	chr6	123492508	123533406	-	2555	Vmn2r21	0	0	0	0	0	0	NA	1	NA	1
NM_001104634	chr6	123385262	123418061	-	2555	Vmn2r20	0	0	0	0	0	0	NA	1	NA	1
NM_001104592	chr3	64116432	64137480	-	2477	Vmn2r2	0	0	0	0	0	0	NA	1	NA	1
NM_001104632	chr6	123308333	123336537	+	2558	Vmn2r19	0	0	0	0	0	0	NA	1	NA	1
NM_001102582	chr5	151561661	151586924	-	2378	Vmn2r18	0	0	0	0	0	0	NA	1	NA	1
NM_001104628	chr5	109420013	109453387	+	2543	Vmn2r17	0	0	0	0	0	0	NA	1	NA	1
NM_001104627	chr5	109330381	109364481	+	2546	Vmn2r16	0	0	0	0	0	0	NA	1	NA	1
NM_001104626	chr5	109286269	109297556	-	2561	Vmn2r15	0	0	0	0	0	0	NA	1	NA	1
NM_001104625	chr5	109215502	109224622	-	2540	Vmn2r14	0	0	0	0	0	0	NA	1	NA	1
NM_001104624	chr5	109156068	109192107	-	2489	Vmn2r13	0	0	0	0	0	0	NA	1	NA	1
NM_001271883	chr17	18049484	18074220	+	2561	Vmn2r124	0	0	0	0	0	0	NA	1	NA	1
NM_009485	chr4	156331126	156339496	+	3024	Vmn2r123	0	0	0	0	0	0	NA	1	NA	1
NM_009492	chr4_JH584292_random	3536	11935	+	2946	Vmn2r122	0	0	0	0	0	0	NA	1	NA	1
NM_001100616	chrX	124127339	124135910	-	3054	Vmn2r121	0	0	0	0	0	0	NA	1	NA	1
NM_001104591	chr17	57508783	57545314	-	2563	Vmn2r120	0.008	0	0	0	0	0	-1.43738	1	NA	1
NM_001104623	chr5	109085849	109097864	-	2489	Vmn2r12	0	0	0	0	0	0	NA	1	NA	1
NM_001104582	chr17	55592341	55624672	-	2555	Vmn2r118	0	0	0	0	0	0.008	NA	1	1.34624	1
NM_001104581	chr17	23459675	23479597	-	2567	Vmn2r117	0	0	0	0	0	0	NA	1	NA	1
NM_001104580	chr17	23384803	23401864	+	2564	Vmn2r116	0	0	0	0	0	0	NA	1	NA	1
NM_001104579	chr17	23343977	23360128	+	2567	Vmn2r115	0	0	0	0	0	0	NA	1	NA	1
NM_001102584	chr17	23290934	23312313	-	2564	Vmn2r114	0	0	0	0	0	0	NA	1	NA	1
NM_001104578	chr17	22943184	22958814	+	2564	Vmn2r113	0	0	0	0	0	0	NA	1	NA	1
NM_001104575	chr17	22601148	22619133	+	2567	Vmn2r112	0	0	0	0	0	0	NA	1	NA	1
NM_001104573	chr17	22547941	22573273	-	2567	Vmn2r111	0	0	0	0	0	0	NA	1	NA	1
NM_001104572	chr17	20573829	20596259	-	2570	Vmn2r110	0	0	0	0	0	0	NA	1	NA	1
NM_001104622	chr5	109046873	109059452	-	2579	Vmn2r11	0	0	0	0	0	0	NA	1	NA	1
NM_001104571	chr17	20540517	20564756	-	2570	Vmn2r109	0	0	0	0	0	0	NA	1	NA	1
NM_001104570	chr17	20462373	20481236	-	2561	Vmn2r108	0	0	0	0	0	0	NA	1	NA	1
NM_001104569	chr17	20345425	20375772	+	2579	Vmn2r107	0	0	0	0	0	0	NA	1	NA	1
NM_001104568	chr17	20267547	20285430	-	2582	Vmn2r106	0	0	0	0	0	0	NA	1	NA	1
NM_001104567	chr17	20208230	20234872	-	2576	Vmn2r105	0	0	0	0	0	0	NA	1	NA	1
NM_001104566	chr17	20029425	20048205	-	2576	Vmn2r104	0	0	0	0	0	0	NA	1	NA	1
NM_001104565	chr17	19773363	19812536	+	2564	Vmn2r103	0	0	0	0	0	0	NA	1	NA	1
NM_001104564	chr17	19660399	19694748	+	2567	Vmn2r102	0	0	0	0	0	0	NA	1	NA	1
NM_001104563	chr17	19577231	19612317	+	2567	Vmn2r101	0	0	0	0	0	0	NA	1	NA	1
NM_001104562	chr17	19504811	19532060	+	2546	Vmn2r100	0	0	0	0	0	0	NA	1	NA	1
NM_009491	chr5	108995539	109006436	-	2537	Vmn2r10	0	0	0	0	0	0	NA	1	NA	1
NM_019918	chr3	64081642	64105458	+	2732	Vmn2r1	0	0	0	0	0	0	NA	1	NA	1
NR_030707	chr7	20356626	20358918	-	2292	Vmn1r-ps79	0	0	0	0	0	0	NA	1	NA	1
NM_134211	chr13	22441272	22442243	+	970	Vmn1r-ps103	0	0	0	0	0	0	NA	1	NA	1
NM_001167538	chr7	20193710	20194633	+	922	Vmn1r95	0	0	0	0	0	0	NA	1	NA	1
NM_001166723	chr7	20167460	20168377	-	916	Vmn1r94	0	0	0	0	0	0	NA	1	NA	1
NM_207547	chr7	20138123	20139088	-	964	Vmn1r93	0	0	0	0	0	0	NA	1	NA	1
NM_001166736	chr7	20101158	20102081	+	922	Vmn1r91	0	0	0	0	0	0	NA	1	NA	1
NM_001244031	chr7	14561242	14562171	-	928	Vmn1r90	0	0	0	0	0	0	NA	1	NA	1
NM_134185	chr6	57070895	57071945	+	1048	Vmn1r9	0	0	0	0	0	0	NA	1	NA	1
NM_134226	chr7	13219339	13220289	+	949	Vmn1r89	0	0	0	0	0	0	NA	1	NA	1
NM_001167537	chr7	13177719	13178669	+	949	Vmn1r88	0	0	0	0	0	0	NA	1	NA	1
NM_134227	chr7	13131471	13132358	-	886	Vmn1r87	0	0	0	0	0	0	NA	1	NA	1
NM_001167536	chr7	13101997	13102947	-	949	Vmn1r86	0	0	0	0	0	0	NA	1	NA	1
NM_145847	chr7	13084289	13085215	-	925	Vmn1r85	0	0	0	0	0	0	NA	1	NA	1
NM_134233	chr7	12361808	12362764	-	955	Vmn1r84	0	0	0	0	0	0	NA	1	NA	1
NM_134209	chr7	12321208	12322128	-	919	Vmn1r83	0	0	0	0	0	0	NA	1	NA	1
NM_134234	chr7	12304805	12305719	+	913	Vmn1r82	0	0	0	0	0	0	NA	1	NA	1
NM_134210	chr7	12259759	12260679	-	919	Vmn1r81	0	0	0	0	0	0	NA	1	NA	1
NM_134204	chr7	12192965	12193891	+	925	Vmn1r80	0	0	0	0	0	0	NA	1	NA	1
NM_134187	chr6	57035913	57037125	+	1210	Vmn1r8	0	0	0	0	0	0	NA	1	NA	1
NM_001166835	chr7	12176193	12177113	+	919	Vmn1r79	0	0	0	0	0	0	NA	1	NA	1
NM_134208	chr7	12152464	12153405	+	940	Vmn1r78	0	0	0	0	0	0	NA	1	NA	1
NM_001166731	chr7	12041299	12042219	+	919	Vmn1r77	0	0	0	0	0	0	NA	1	NA	1
NM_134205	chr7	11930311	11931285	-	973	Vmn1r76	0	0	0	0	0	0	NA	1	NA	1
NM_134207	chr7	11880343	11881260	+	916	Vmn1r75	0	0	0	0	0	0	NA	1	NA	1
NM_134206	chr7	11846775	11847689	+	913	Vmn1r74	0	0	0	0	0	0	NA	1	NA	1
NM_134203	chr7	11756257	11757168	+	910	Vmn1r73	0	0	0	0	0	0	NA	1	NA	1
NM_145843	chr7	11669599	11670519	-	919	Vmn1r72	0	0	0	0	0	0	NA	1	NA	1
NM_145848	chr7	10747502	10749538	-	2034	Vmn1r71	0	0	0	0.011	0	0	1.54269	1	-1.59809	1
NM_134228	chr7	10633587	10634483	+	895	Vmn1r70	0	0	0	0	0	0	NA	1	NA	1
NM_001166710	chr6	57024338	57025273	-	934	Vmn1r7	0	0	0	0	0	0	NA	1	NA	1
NM_145842	chr7	10579756	10581487	-	1729	Vmn1r69	0	0	0	0	0	0	NA	1	NA	1
NM_001172072	chr7	10527210	10528169	-	958	Vmn1r68	0	0	0	0	0	0	NA	1	NA	1
NM_134229	chr7	10446789	10447787	+	996	Vmn1r67	0	0	0.021	0	0	0	1.45662	1	-1.51484	1
NM_134230	chr7	10273828	10275351	-	1521	Vmn1r66	0	0	0	0	0	0	NA	1	NA	1
NM_030738	chr7	6007750	6011010	-	2677	Vmn1r65	0.039	0.023	0.031	0.016	0.031	0.015	-0.723809	0.821091	-0.07718	1
NM_207544	chr7	5883580	5884542	-	961	Vmn1r64	0	0	0	0	0	0	NA	1	NA	1
NM_030742	chr7	5802346	5805445	-	2165.5	Vmn1r63	0	0	0	0	0	0.009	NA	1	1.34624	1
NM_030741	chr7	5674604	5676597	+	1992	Vmn1r62	0	0	0	0	0	0	NA	1	NA	1
NM_001166733	chr7	5610411	5611313	-	901	Vmn1r61	0	0	0	0	0	0	NA	1	NA	1
NM_001166732	chr7	5544197	5545099	-	901	Vmn1r60	0	0	0	0	0	0	NA	1	NA	1
NM_134175	chr6	57002355	57003266	+	910	Vmn1r6	0	0.046	0	0	0	0	-1.39074	1	NA	1
NM_207543	chr7	5453827	5454759	-	931	Vmn1r59	0	0	0	0	0	0	NA	1	NA	1
NM_030739	chr7	5408890	5413145	-	2676	Vmn1r58	1.229	0.836	0.72	0.943	0.617	1.085	-0.300607	0.605207	-0.0124181	0.996466
NM_001166734	chr7	5220478	5221410	+	931	Vmn1r57	0	0	0	0	0	0	NA	1	NA	1
NM_030740	chr7	5194916	5196747	-	1829	Vmn1r56	0	0	0	0	0	0	NA	1	NA	1
NM_001166706	chr7	5146490	5147422	-	931	Vmn1r55	0	0	0	0	0	0	NA	1	NA	1
NM_053224	chr6	90269106	90270053	+	946	Vmn1r54	0	0	0	0	0	0	NA	1	NA	1
NM_053226	chr6	90223317	90224438	-	1119	Vmn1r53	0	0.037	0	0.077	0.019	0	1.11898	1	-1.16036	1
NM_053222	chr6	90178716	90179645	+	928	Vmn1r52	0	0	0	0	0	0	NA	1	NA	1
NM_011683	chr6	90122643	90130645	+	2354	Vmn1r51	0.018	0	0.018	0	0	0	-0.0123961	1	-1.51484	1
NM_053225	chr6	90107275	90108207	+	931	Vmn1r50	0	0	0	0	0	0	NA	1	NA	1
NM_134174	chr6	56985342	56986289	+	946	Vmn1r5	0	0	0	0	0	0	NA	1	NA	1
NM_011911	chr6	90072086	90073018	-	931	Vmn1r49	0	0	0	0	0	0	NA	1	NA	1
NM_053218	chr6	90035933	90036841	-	907	Vmn1r48	0	0	0	0	0	0	NA	1	NA	1
NM_053219	chr6	90021888	90022820	+	931	Vmn1r47	0	0	0	0	0	0	NA	1	NA	1
NM_053229	chr6	89976171	89977100	+	928	Vmn1r46	0	0	0	0	0	0	NA	1	NA	1
NM_011684	chr6	89931650	89940507	-	3245	Vmn1r45	0	0.006	0	0	0	0	-1.39074	1	NA	1
NM_053227	chr6	89893274	89894206	+	931	Vmn1r44	0	0	0	0	0	0	NA	1	NA	1
NM_053220	chr6	89869461	89870529	-	1066	Vmn1r43	0	0	0	0	0	0	NA	1	NA	1
NM_053221	chr6	89844518	89845615	-	1095	Vmn1r42	0	0	0	0	0	0	NA	1	NA	1
NM_053230	chr6	89740888	89747414	+	1022	Vmn1r41	0	0	0	0	0	0	NA	1	NA	1
NM_053228	chr6	89714203	89715135	+	931	Vmn1r40	0	0	0	0	0	0	NA	1	NA	1
NM_134176	chr6	56956513	56957406	+	892	Vmn1r4	0	0	0.023	0	0.047	0	1.45662	1	-0.0731052	1
NM_001166720	chr6	66804415	66805332	-	916	Vmn1r39	0	0	0	0	0	0	NA	1	NA	1
NM_134168	chr6	66776222	66777130	-	907	Vmn1r38	0	0	0	0	0	0	NA	1	NA	1
NM_134165	chr6	66731392	66732300	+	907	Vmn1r37	0	0	0	0	0	0	NA	1	NA	1
NM_134166	chr6	66715972	66716889	-	916	Vmn1r36	0	0	0	0	0	0	NA	1	NA	1
NM_134167	chr6	66678794	66679684	-	889	Vmn1r35	0	0	0	0	0	0	NA	1	NA	1
NM_001166719	chr6	66636823	66637752	-	928	Vmn1r34	0	0	0	0	0	0	NA	1	NA	1
NM_134169	chr6	66611651	66612568	-	916	Vmn1r33	0	0	0	0	0	0	NA	1	NA	1
NM_134170	chr6	66552183	66559708	-	2437	Vmn1r32	0.009	0.059	0	0.009	0.043	0.058	-2.23301	1	2.69135	1
NM_001166729	chr6	58471967	58472878	-	910	Vmn1r31	0	0	0	0	0	0	NA	1	NA	1
NM_134177	chr6	58434937	58435845	-	907	Vmn1r30	0	0	0	0	0	0	NA	1	NA	1
NM_001167535	chr4	3184385	3185305	-	919	Vmn1r3	0	0	0	0	0	0	NA	1	NA	1
NM_053232	chr6	58307297	58308208	+	910	Vmn1r29	0	0	0	0	0	0	NA	1	NA	1
NM_134180	chr6	58265174	58266082	+	907	Vmn1r28	0	0	0	0	0	0	NA	1	NA	1
NM_134436	chr6	58215106	58216017	-	910	Vmn1r27	0	0	0	0	0	0	NA	1	NA	1
NM_134172	chr6	58008183	58009202	-	1018	Vmn1r26	0	0	0	0	0	0	NA	1	NA	1
NM_053238	chr6	57978394	57979302	-	907	Vmn1r25	0	0	0	0	0	0	NA	1	NA	1
NM_134173	chr6	57955641	57956531	-	889	Vmn1r24	0	0	0	0	0	0	NA	1	NA	1
NM_001167539	chr18	3122492	3123412	-	919	Vmn1r238	0	0	0	0	0	0	NA	1	NA	1
NM_134200	chr17	21314017	21314886	+	868	Vmn1r237	0	0	0	0	0	0	NA	1	NA	1
NM_134201	chr17	21286533	21287653	+	1118	Vmn1r236	0	0	0	0	0	0	NA	1	NA	1
NM_134199	chr17	21260427	21262863	+	1777	Vmn1r235	0	0	0	0	0	0	NA	1	NA	1
NM_134198	chr17	21228826	21229815	+	988	Vmn1r234	0	0	0	0	0	0	NA	1	NA	1
NM_134202	chr17	20993727	20994686	-	958	Vmn1r233	0.044	0	0	0.023	0	0.126	0.0619637	1	1.45194	1
NM_134193	chr17	20913205	20914363	-	1156	Vmn1r232	0	0	0	0	0	0	NA	1	NA	1
NM_134196	chr17	20889716	20890651	-	934	Vmn1r231	0	0	0	0	0	0	NA	1	NA	1
NM_134197	chr17	20846551	20847501	+	949	Vmn1r230	0	0	0	0	0	0	NA	1	NA	1
NM_134179	chr6	57925883	57926791	-	907	Vmn1r23	0	0	0	0	0	0	NA	1	NA	1
NM_134190	chr17	20814495	20815415	+	919	Vmn1r229	0	0	0	0	0	0	NA	1	NA	1
NM_134192	chr17	20776059	20777501	-	1440	Vmn1r228	0	0	0	0	0	0	NA	1	NA	1
NM_134195	chr17	20735100	20736126	+	1023	Vmn1r227	0	0	0	0	0	0	NA	1	NA	1
NM_134191	chr17	20687508	20688404	+	895	Vmn1r226	0	0	0	0	0	0	NA	1	NA	1
NM_134194	chr17	20502299	20503195	+	895	Vmn1r225	0	0	0	0	0	0	NA	1	NA	1
NM_001166735	chr17	20419163	20420059	+	895	Vmn1r224	0	0	0	0	0	0	NA	1	NA	1
NM_001083311	chr13	23249238	23250323	+	1084	Vmn1r223	0	0	0	0	0	0	NA	1	NA	1
NM_134240	chr13	23232115	23233041	-	925	Vmn1r222	0	0	0	0	0	0	NA	1	NA	1
NM_001167542	chr13	23217373	23218311	+	937	Vmn1r221	0	0	0	0	0	0	NA	1	NA	1
NM_134237	chr13	23183628	23184524	-	895	Vmn1r220	0	0	0	0	0	0	NA	1	NA	1
NM_134178	chr6	57900082	57900990	-	907	Vmn1r22	0	0	0	0	0	0	NA	1	NA	1
NM_134238	chr13	23162643	23163581	+	937	Vmn1r219	0	0	0	0	0	0	NA	1	NA	1
NM_134222	chr13	23136485	23137381	+	895	Vmn1r218	0	0	0	0	0	0	NA	1	NA	1
NM_134239	chr13	23113834	23114730	-	895	Vmn1r217	0	0	0	0	0	0	NA	1	NA	1
NM_134245	chr13	23099149	23100045	+	895	Vmn1r216	0	0	0	0	0	0	NA	1	NA	1
NM_134219	chr13	23075792	23076694	+	901	Vmn1r215	0	0	0	0	0	0	NA	1	NA	1
NM_134214	chr13	23034338	23035441	+	1102	Vmn1r214	0	0	0	0	0	0	NA	1	NA	1
NM_134215	chr13	23011249	23012403	+	1153	Vmn1r213	0	0	0	0	0	0	NA	1	NA	1
NM_134241	chr13	22883088	22884161	-	1072	Vmn1r212	0	0	0	0	0	0	NA	1	NA	1
NM_134243	chr13	22851599	22852495	-	895	Vmn1r211	0	0	0	0	0	0	NA	1	NA	1
NM_134235	chr13	22827194	22828114	-	919	Vmn1r210	0	0	0	0	0	0	NA	1	NA	1
NM_134183	chr6	57843564	57844457	-	892	Vmn1r21	0	0	0	0.024	0	0	1.54269	1	-1.59809	1
NM_001013787	chr13	22805580	22806518	-	937	Vmn1r209	0	0	0	0	0	0	NA	1	NA	1
NM_134218	chr13	22772399	22773325	-	925	Vmn1r208	0	0	0	0	0	0	NA	1	NA	1
NM_001166709	chr13	22725684	22726622	-	937	Vmn1r207-ps	0	0	0	0	0	0	NA	1	NA	1
NM_134216	chr13	22620097	22621035	-	937	Vmn1r206	0	0	0	0	0	0	NA	1	NA	1
NM_134217	chr13	22591980	22592930	-	949	Vmn1r205	0	0	0	0	0	0	NA	1	NA	1
NM_001045544	chr13	22556201	22557109	+	907	Vmn1r204	0	0	0	0	0	0	NA	1	NA	1
NM_134236	chr13	22524051	22524986	+	934	Vmn1r203	0	0	0	0	0	0	NA	1	NA	1
NM_134224	chr13	22501337	22502245	-	907	Vmn1r202	0	0	0	0	0	0	NA	1	NA	1
NM_134221	chr13	22474618	22475520	+	901	Vmn1r201	0	0	0	0	0	0	NA	1	NA	1
NM_134212	chr13	22395029	22395967	+	937	Vmn1r200	0	0	0	0	0	0	NA	1	NA	1
NM_001101533	chr6	57431691	57432602	+	910	Vmn1r20	0	0	0	0	0	0	NA	1	NA	1
NM_001167534	chr4	3172083	3173003	+	919	Vmn1r2	0	0	0	0	0	0	NA	1	NA	1
NM_134213	chr13	22382538	22383641	+	1102	Vmn1r199	0	0	0	0	0	0	NA	1	NA	1
NM_134220	chr13	22354346	22355248	+	901	Vmn1r198	0	0	0	0	0	0	NA	1	NA	1
NM_134244	chr13	22327911	22328807	+	895	Vmn1r197	0	0	0	0	0	0	NA	1	NA	1
NM_001167541	chr13	22293193	22294098	+	904	Vmn1r196	0	0	0	0	0	0	NA	1	NA	1
NM_134223	chr13	22278317	22279404	+	1085	Vmn1r195	0	0	0	0	0	0	NA	1	NA	1
NM_001080972	chr13	22244215	22245105	+	889	Vmn1r194	0	0	0	0	0	0	NA	1	NA	1
NM_134225	chr13	22218861	22219820	-	958	Vmn1r193	0	0	0	0	0	0	NA	1	NA	1
NM_145845	chr13	22187146	22188048	-	901	Vmn1r192	0	0	0	0	0	0	NA	1	NA	1
NM_145849	chr13	22178686	22179582	-	895	Vmn1r191	0	0	0	0	0	0	NA	1	NA	1
NM_134182	chr6	57404464	57405390	+	925	Vmn1r19	0	0	0	0	0	0	NA	1	NA	1
NM_145844	chr13	22101727	22102665	-	937	Vmn1r189	0	0	0	0	0	0	NA	1	NA	1
NM_145850	chr13	22087878	22088804	+	925	Vmn1r188	0	0	0	0	0	0	NA	1	NA	1
NM_001167568	chr7	5802729	5803631	-	901	Vmn1r187	0	0	0	0	0	0	NA	1	NA	1
NM_001167567	chr7	5675322	5676224	+	901	Vmn1r186	0	0	0	0	0	0	NA	1	NA	1
NM_134231	chr7	26611119	26612078	-	958	Vmn1r185	0	0	0	0	0	0	NA	1	NA	1
NM_001167540	chr7	26266831	26267775	+	943	Vmn1r184	0	0	0	0	0	0	NA	1	NA	1
NM_203489	chr7	24054774	24055691	+	916	Vmn1r183	0	0	0	0	0	0	NA	1	NA	1
NM_207546	chr7	23983961	23985048	+	1085	Vmn1r181	0	0	0	0	0	0	NA	1	NA	1
NM_206869	chr7	23952387	23953356	+	967	Vmn1r180	0	0	0	0	0	0	NA	1	NA	1
NM_134181	chr6	57389668	57390567	-	898	Vmn1r18	0	0	0	0	0	0	NA	1	NA	1
NM_207545	chr7	23928386	23929357	+	970	Vmn1r179	0	0	0	0	0	0	NA	1	NA	1
NM_206868	chr7	23893529	23894443	+	913	Vmn1r178	0	0	0	0	0	0	NA	1	NA	1
NM_206872	chr7	23865520	23866449	-	928	Vmn1r177	0	0	0	0	0	0	NA	1	NA	1
NM_001166721	chr7	23834812	23835726	-	913	Vmn1r176	0	0	0	0	0	0	NA	1	NA	1
NM_001166727	chr7	23808286	23809200	-	913	Vmn1r175	0	0	0	0	0	0	NA	1	NA	1
NM_207548	chr7	23753911	23754852	+	940	Vmn1r174	0	0	0	0	0	0	NA	1	NA	1
NM_001166718	chr7	23702342	23703283	+	940	Vmn1r173	0	0	0	0	0	0	NA	1	NA	1
NM_001362150	chr7	23658316	23660663	+	1321	Vmn1r172	0	0	0	0	0	0	NA	1	NA	1
NM_030737	chr7	23631988	23633568	+	1578	Vmn1r171	0	0	0	0	0	0	NA	1	NA	1
NM_001166722	chr7	23606175	23607089	+	913	Vmn1r170	0	0	0	0	0	0	NA	1	NA	1
NM_134171	chr6	57360467	57361378	-	910	Vmn1r17	0	0	0	0	0	0	NA	1	NA	1
NM_001166843	chr7	23577185	23578099	+	913	Vmn1r169	0	0	0	0	0	0	NA	1	NA	1
NM_001166842	chr7	23540720	23541649	+	928	Vmn1r168	0	0	0	0	0	0	NA	1	NA	1
NM_001101562	chr7	23504642	23505589	-	946	Vmn1r167	0	0	0	0	0	0	NA	1	NA	1
NM_001167168	chr7	20702296	20703216	-	919	Vmn1r166	0	0	0	0	0	0	NA	1	NA	1
NM_001166850	chr7	20668918	20669841	+	922	Vmn1r165	0	0	0	0	0	0	NA	1	NA	1
NM_001166755	chr7	21832351	21833274	+	922	Vmn1r163	0	0	0	0	0	0	NA	1	NA	1
NM_001166724	chr7	22871224	22872147	+	922	Vmn1r160	0	0	0	0	0	0	NA	1	NA	1
NM_134184	chr6	57322724	57323635	-	910	Vmn1r16	0	0	0	0	0	0	NA	1	NA	1
NM_001166758	chr7	22842688	22843605	-	916	Vmn1r159	0	0	0	0	0	0	NA	1	NA	1
NM_001166841	chr7	22789859	22790782	-	922	Vmn1r158	0	0	0	0	0	0	NA	1	NA	1
NM_001166754	chr7	22761697	22762590	+	892	Vmn1r157	0	0	0	0	0	0	NA	1	NA	1
NM_001166753	chr7	20668918	20669841	+	922	Vmn1r155	0	0	0	0	0	0	NA	1	NA	1
NM_001166752	chr7	20533837	20534760	+	922	Vmn1r152	0	0	0	0	0	0	NA	1	NA	1
NM_001166712	chr7	22498761	22499678	-	916	Vmn1r151	0	0	0	0	0	0	NA	1	NA	1
NM_053236	chr6	57258149	57259048	+	898	Vmn1r15	0	0	0	0	0	0	NA	1	NA	1
NM_001166840	chr7	20441670	20442593	-	922	Vmn1r149	0	0	0	0	0	0	NA	1	NA	1
NM_030736	chr7	22412231	22414668	+	2435	Vmn1r148	0	0	0	0	0	0	NA	1	NA	1
NM_001166750	chr7	20193710	20194633	+	922	Vmn1r143	0	0	0	0	0	0	NA	1	NA	1
NM_001166749	chr7	20167460	20168377	-	916	Vmn1r142	0	0	0	0	0	0	NA	1	NA	1
NM_053237	chr6	57233439	57234350	+	910	Vmn1r14	0	0	0	0	0	0	NA	1	NA	1
NM_001166748	chr7	21614092	21614985	+	892	Vmn1r139	0	0	0	0	0	0	NA	1	NA	1
NM_001167169	chr7	20702296	20703216	-	919	Vmn1r138	0	0	0	0	0	0	NA	1	NA	1
NM_001166849	chr7	20668918	20669841	+	922	Vmn1r137	0	0	0	0	0	0	NA	1	NA	1
NM_001166747	chr7	21832351	21833274	+	922	Vmn1r135	0	0	0	0	0	0	NA	1	NA	1
NM_001122682	chr7	21612745	21615146	+	2399	Vmn1r132	0	0	0	0	0	0	NA	1	NA	1
NM_001166839	chr7	20702296	20703216	-	919	Vmn1r131	0	0	0	0	0	0	NA	1	NA	1
NM_001166848	chr7	20668918	20669841	+	922	Vmn1r130	0	0	0	0	0	0	NA	1	NA	1
NM_053235	chr6	57209858	57210760	+	901	Vmn1r13	0	0	0	0	0	0	NA	1	NA	1
NM_001166725	chr7	21360368	21361291	-	922	Vmn1r129	0	0	0	0	0	0	NA	1	NA	1
NM_001166739	chr7	21349373	21350296	+	922	Vmn1r128	0	0	0	0	0	0	NA	1	NA	1
NM_001166726	chr7	21318944	21319861	-	916	Vmn1r127	0	0	0	0	0	0	NA	1	NA	1
NM_001166838	chr7	21300502	21301467	-	964	Vmn1r126	0	0	0	0	0	0	NA	1	NA	1
NM_001166740	chr7	21272179	21273102	+	922	Vmn1r125	0	0	0	0	0	0	NA	1	NA	1
NM_001166757	chr7	21259694	21260617	-	922	Vmn1r124	0	0	0	0	0	0	NA	1	NA	1
NM_001166707	chr7	21162185	21163108	+	922	Vmn1r123	0	0	0	0	0	0	NA	1	NA	1
NM_001166714	chr7	21133211	21134128	-	916	Vmn1r122	0	0	0	0	0	0	NA	1	NA	1
NM_001166741	chr7	21097569	21098513	-	943	Vmn1r121	0	0	0	0	0	0	NA	1	NA	1
NM_001166715	chr7	21052867	21053784	-	916	Vmn1r120	0	0	0	0	0	0	NA	1	NA	1
NM_001101579	chr6	57158920	57159843	+	922	Vmn1r12	0	0	0	0	0	0	NA	1	NA	1
NM_001166708	chr7	21011532	21012455	-	922	Vmn1r119	0	0	0	0	0	0	NA	1	NA	1
NM_001166742	chr7	20232908	20233828	-	919	Vmn1r118	0	0	0	0	0	0	NA	1	NA	1
NM_001166743	chr7	20883198	20884121	-	922	Vmn1r117	0	0	0	0	0	0	NA	1	NA	1
NM_001166744	chr7	20872256	20873179	+	922	Vmn1r116	0	0	0	0	0	0	NA	1	NA	1
NM_001166745	chr7	20844098	20844985	-	886	Vmn1r115	0	0	0	0	0	0	NA	1	NA	1
NM_001166837	chr7	20811221	20812186	-	964	Vmn1r114	0	0	0	0	0	0	NA	1	NA	1
NM_001166716	chr7	20787285	20788208	+	922	Vmn1r113	0	0	0	0	0	0	NA	1	NA	1
NM_001166847	chr7	20771185	20772078	+	892	Vmn1r112	0	0	0	0	0	0	NA	1	NA	1
NM_001166746	chr7	20702296	20703216	-	919	Vmn1r111	0	0	0	0	0	0	NA	1	NA	1
NM_053233	chr6	57137353	57138252	+	898	Vmn1r11	0	0	0	0	0	0	NA	1	NA	1
NM_001166759	chr7	20668918	20669841	+	922	Vmn1r107	0	0	0	0	0	0	NA	1	NA	1
NM_001166738	chr7	20533837	20534760	+	922	Vmn1r104	0	0	0	0	0	0	NA	1	NA	1
NM_001166737	chr7	20509617	20510534	-	916	Vmn1r103	0	0	0	0	0	0	NA	1	NA	1
NM_001166836	chr7	20441670	20442593	-	922	Vmn1r101	0	0	0	0	0	0	NA	1	NA	1
NM_001166844	chr7	20417942	20418865	+	922	Vmn1r100	0	0	0	0	0	0	NA	1	NA	1
NM_053231	chr6	57113425	57114360	+	934	Vmn1r10	0	0	0	0	0	0	NA	1	NA	1
NM_001166728	chr1	182157178	182158098	-	919	Vmn1r1	0	0	0	0	0	0	NA	1	NA	1
NM_001166474	chr17	56713932	56717699	-	1984	Vmac	3.527	3.235	1.858	1.793	2.108	1.708	-0.84297	0.00483899	-0.00329804	0.997915
NM_001081356	chrX	71816758	71824706	+	4190	Vma21	12.812	15.115	14.759	12.685	14.945	11.964	-0.0154677	0.943254	-0.0771193	0.911112
NM_001161420	chr19	27217020	27254231	+	8204	Vldlr	0.023	0.023	0.043	0.032	0.015	0.007	0.61149	0.721384	-1.66902	1
NM_027121	chr5	129942109	129986692	+	4914	Vkorc1l1	7.564	7.976	8.27	7.854	8.899	8.183	0.0623333	0.766211	0.0367583	0.965274
NM_178600	chr7	127893063	127895617	-	743	Vkorc1	20.474	29.092	20.836	20.72	24.968	19.812	-0.238109	0.341524	0.0580488	0.954916
NM_001197028	chr17	78508063	78627409	+	2639	Vit	0.008	0.024	0	0.008	0.016	0.015	-1.49996	1	0.867211	1
NM_001347055	chr4	11485958	11551143	+	6939	Virma	8.222	8.835	9.794	9.645	10.371	10.746	0.198434	0.189459	0.0714286	0.907959
NM_009511	chr12	116077726	116146261	+	3370	Vipr2	0.068	0.092	0.031	0.006	0.012	0.012	-1.78727	0.332707	-1.06571	1
NM_011703	chr9	121642716	121672954	+	4887	Vipr1	0.026	0.025	0.103	0.229	0.124	0.136	2.72944	0.0157508	-0.368186	0.900123
NM_001142580	chr12	87238875	87266286	-	2531	Vipas39	21.889	25.015	29.226	24.705	23.402	21.057	0.209155	0.174442	-0.322447	0.156224
NM_011702	chr10	5639218	5647616	+	1520	Vip	0	0	0	0	0	0	NA	1	NA	1
NM_011701	chr2	13574311	13582826	+	1823	Vim	668.423	650.243	1936.63	1918.79	1648.81	1891.33	1.55733	1.92562e-50	-0.16862	0.606409
NM_001164567	chr9	119052778	119071525	+	2893	Vill	0	0	0	0.015	0.014	0.007	1.54269	1	0.867211	1
NM_009509	chr1	74409384	74435560	+	3095	Vil1	0.061	0.087	0.061	0.077	0.061	0.039	-0.0750465	0.972955	-0.56169	1
NM_009507	chr6	113624021	113631633	+	2725	Vhl	5.029	5.706	5.328	4.898	5.411	4.544	-0.0593019	0.842588	-0.086923	0.9274
NM_177683	chr6	114860628	114921821	-	2817	Vgll4	5.898	6.982	4.187	3.276	5.115	3.679	-0.78014	0.00013239	0.191611	0.793222
NM_028572	chr16	65815633	65863066	+	3325	Vgll3	0.069	0.081	0	0.013	0.038	0.024	-3.64552	0.130352	2.20183	1
NM_153786	chr10	52022502	52028471	+	1645	Vgll2	0	0	0	0	0	0	NA	1	NA	1
NM_133251	chrX	57088106	57106540	+	2271	Vgll1	0	0	0	0	0	0	NA	1	NA	1
NM_001039385	chr5	137030295	137033351	+	2549	Vgf	0.033	0.016	0.016	0	0.016	0.032	-1.57816	1	1.5065	1
NM_001304575	chr10	93961522	94035799	-	11106	Vezt	1.649	1.803	1.641	1.454	1.847	1.696	-0.164286	0.455928	0.142821	0.804076
NM_016686	chr11	88068279	88084729	+	4575	Vezf1	7.639	7.558	6.246	6.631	8.128	8.705	-0.227114	0.218675	0.338545	0.211595
NM_145820	chr3	66053558	66296837	-	6415	Veph1	0.069	0.061	0.046	0.077	0.052	0.038	-0.090476	0.953596	-0.553627	0.886771
NM_001308489	chrX	164373522	164400971	+	1366	Vegfd	0.215	0	0	0	0.061	0.074	-4.2528	0.209183	3.6684	1
NM_009506	chr8	54077532	54186454	+	1872	Vegfc	0	0.022	5.786	5.068	4.715	3.953	8.93886	5.57528e-09	-0.369977	0.387911
NM_001185164	chr19	6982472	6987651	-	1172	Vegfb	12.157	12.384	18.625	18.544	11.135	12.285	0.602335	0.000874276	-0.718057	0.00152944
NM_001287057	chr17	46016994	46032377	-	3449	Vegfa	1.646	1.285	4.446	4.382	2.771	2.871	1.58979	9.53223e-12	-0.696297	0.00783717
NM_009504	chr15	97854427	97908296	-	4342	Vdr	0.048	0.091	0.164	0.154	0.096	0.102	1.18509	0.270052	-0.747337	0.72927
NM_011696	chr8	22577075	22593813	-	1409	Vdac3	63.975	63.42	64.333	67.882	72.747	67.865	0.0653408	0.729805	0.0390844	0.959121
NM_011695	chr14	21831561	21845879	+	1650	Vdac2	100.88	115.316	198.15	193.372	177.024	156.248	0.868718	5.05416e-15	-0.280648	0.180364
NM_011694	chr11	52360862	52389397	+	2009	Vdac1	91.479	94.977	170.76	161.897	134.97	128.738	0.844474	1.13461e-15	-0.381523	0.0243736
NM_001033236	chr12	69577628	69583028	-	1019	Vcpkmt	9.788	10.545	5.612	7.067	9.01	6.273	-0.664645	0.0128258	0.21439	0.81533
NM_173443	chr1	9718622	9748382	-	9744	Vcpip1	8.399	8.722	9.221	10.71	9.566	12.228	0.234506	0.157076	0.0803181	0.920028
NM_009503	chr4	42979964	43000507	-	3296	Vcp	160.9	167.411	162.759	157.176	150.525	149.114	-0.0273465	0.87179	-0.141094	0.659788
NM_009502	chr14	20929398	21033676	+	5244	Vcl	5.762	5.543	33.828	30.126	18.497	18.708	2.50651	3.07815e-98	-0.825325	1.85583e-08
NM_019389	chr13	89655310	89742512	-	9536	Vcan	0.119	0.213	15.424	18.052	27.382	37.34	6.69513	6.83152e-62	0.889998	3.13064e-05
NM_011693	chr3	116110020	116129688	-	3387	Vcam1	0.025	0.006	0.21	0.197	0.173	0.191	3.49283	0.00933999	-0.232731	0.950241
NM_011692	chrX	75514297	75534946	+	1593	Vbp1	15.639	19.352	19.66	21.331	26.31	21.469	0.243339	0.217502	0.168742	0.72927
NR_002871	chr6	83692804	83712201	-	1431	Vax2os	0	0	0	0	0	0	NA	1	NA	1
NM_011912	chr6	83711264	83738304	+	1228	Vax2	0	0	0	0	0.017	0	NA	1	1.34793	1
NM_009501	chr19	59164485	59170029	-	2715	Vax1	0	0	0	0	0	0	NA	1	NA	1
NM_146139	chr3	109574007	109685694	+	3011	Vav3	10.397	12.824	4.508	3.931	4.848	4.239	-1.30187	3.36553e-20	0.0357325	0.97511
NM_009500	chr2	27262104	27427608	-	5766	Vav2	4.989	4.42	6.049	6.088	5.056	5.477	0.374879	0.0329625	-0.251253	0.439256
NM_001163815	chr17	57279100	57329236	+	4066	Vav1	34.548	36.072	26.297	24.536	28.321	25.586	-0.462965	7.37502e-05	0.0369607	0.958953
NR_027885	chr18	36801763	36802107	+	344	Vaultrc5	0.244	0.361	0	0.376	0.365	0.293	-0.632134	0.854155	0.850261	1
NM_173016	chr8	114205640	114374070	+	3644	Vat1l	0	0	0	0	0	0	NA	1	NA	1
NM_012037	chr11	101458748	101466199	-	2724	Vat1	174.087	173.956	67.968	65.713	111.236	116.585	-1.37135	6.29316e-39	0.723318	1.20107e-06
NR_104069	chr7	19256930	19271854	-	1801	Vasp	54.844	54.514	120.749	107.591	104.525	104.9	1.07858	4.01708e-23	-0.18812	0.475604
NM_139307	chr16	4639945	4651166	+	3185	Vasn	5.092	4.18	2.355	2.593	2.443	4.312	-0.896411	0.000121761	0.405899	0.491337
NR_027352	chr1	190947646	190979296	-	3889	Vash2	0.334	0.415	0.474	0.549	0.602	0.519	0.472856	0.443	0.0725671	0.977653
NM_177354	chr12	86678700	86695681	+	6180	Vash1	1.912	1.484	1.939	2.226	1.184	1.439	0.30271	0.283378	-0.713051	0.0213248
NM_175137	chr17	35655635	35667592	-	4393	Vars2	3.716	3.299	3.472	3.509	2.928	3.59	0.00147296	0.996757	-0.143859	0.842294
NM_011690	chr17	35000907	35016329	+	4192	Vars	25.022	20.852	16.651	16.418	13.94	18.01	-0.465685	0.00219118	-0.0934833	0.890867
NM_019806	chr2	173737571	173784336	+	6961	Vapb	14.09	14.863	13.263	12.337	13.133	12.283	-0.168574	0.231956	-0.0566938	0.933357
NM_013933	chr17	65580053	65613555	-	1635	Vapa	42.304	50.057	64.345	53.448	56.296	60.692	0.357676	0.0102667	-0.0502664	0.946902
NM_033509	chr1	172000960	172027295	-	5688	Vangl2	0.612	0.622	0.751	0.481	0.511	0.617	-0.000838451	0.998865	-0.162993	0.918619
NM_177545	chr3	102155900	102204693	-	4204	Vangl1	0.065	0.089	0.09	0.133	0.154	0.173	0.514764	0.711281	0.521157	0.846515
NM_016794	chr6	72385221	72390667	-	781	Vamp8	132.078	145.883	179.687	190.021	187.988	171.44	0.425111	0.00114252	-0.0910791	0.86097
NM_011515	chrX_GL456233_random	10737	39191	-	2568	Vamp7	0	0	0	0	0	0	NA	1	NA	1
NM_016872	chr6	72368049	72380468	-	1643	Vamp5	0.446	0.668	1.976	1.745	1.26	1.313	1.72818	0.000341831	-0.571862	0.437395
NM_001356526	chr1	162570515	162599080	+	2738	Vamp4	6.719	8.144	8.944	8.324	10.182	8.565	0.217148	0.215527	0.0577517	0.945653
NM_009498	chr4	151047305	151057953	-	2108	Vamp3	27.553	30.28	22.688	19.025	25.478	20.978	-0.464518	0.000912941	0.110554	0.843591
NM_009497	chr11	69088528	69092381	+	2157	Vamp2	5.372	6.805	7.061	4.618	6.312	5.927	-0.0586188	0.871938	0.0301426	0.984695
NM_009496	chr6	125215581	125222306	+	2735	Vamp1	0.935	1.06	2.068	1.364	1.675	1.806	0.746119	0.0390054	0.0060155	0.997169
NR_151675	chr8	110618567	110720398	+	2926	Vac14	30.198	28.856	23.333	21.561	21.672	24.134	-0.390475	0.0031691	-0.0124862	0.99237
NM_207619	chr7	24003111	24004028	+	916	V1rd19	0	0	0	0	0	0	NA	1	NA	1
NM_207618	chr7	24003091	24004247	+	1154	V1rd18	0	0	0	0	0	0	NA	1	NA	1
NM_053223	chr6	90202817	90203656	+	838	V1ra8	0	0	0	0	0	0	NA	1	NA	1
NM_013840	chrX	20951665	20961978	-	824	Uxt	8.849	11.282	9.254	10.493	10.026	8.957	-0.0113134	0.980995	-0.108123	0.923837
NM_026430	chr1	43750231	43827708	-	1247	Uxs1	9.477	14.544	13.439	10.409	14.658	10.317	-0.000514381	0.998865	0.0216992	0.989587
NR_153108	chr5	33378696	33419754	+	6779	Uvssa	1.363	1.264	1.582	1.355	1.823	1.82	0.187468	0.519369	0.253363	0.598931
NM_178635	chr7	98886743	99141144	-	3421	Uvrag	12.336	13.672	11.984	11.502	12.154	12.278	-0.136109	0.446819	0.0105997	0.99237
NM_001326682	chrY	1097144	1245759	-	5217	Uty	4.538	4.766	4.582	5.617	5.456	6.041	0.149123	0.533915	0.12149	0.861732
NM_145440	chr11	121160271	121161973	+	1700	Uts2r	0	0	0	0	0	0	NA	1	NA	1
NM_198166	chr16	27353322	27370239	-	828	Uts2b	0	0	0	0	0.152	0	NA	1	2.93319	1
NM_011910	chr4	150997097	151001810	+	532	Uts2	0	0	0	0	0	0	NA	1	NA	1
NM_011682	chr10	12382188	12861735	-	12306	Utrn	5.197	5.01	4.126	4.748	4.208	6.204	-0.188273	0.306663	0.183759	0.759212
NM_144826	chr11	79933956	79962387	-	3850	Utp6	15.93	16.526	13.587	13.088	17.133	14.948	-0.273266	0.0590614	0.21779	0.471811
NM_001358982	chr8	106893640	106923094	+	2226	Utp4	8.123	9.301	11.425	10.19	9.64	10.137	0.322588	0.0863601	-0.177385	0.70478
NM_023054	chr5	88554462	88556090	+	1626	Utp3	28.801	31.693	29.813	29.319	30.728	31.711	-0.0220008	0.92147	0.0324114	0.971277
NM_030132	chr15	51877441	51884622	+	2912	Utp23	2.475	2.723	3.309	2.399	3.325	3.095	0.136629	0.699134	0.132375	0.888196
NM_175158	chr10	88746607	88826814	-	8767	Utp20	9.242	8.747	8.949	8.95	8.822	10.686	0.00206947	0.993722	0.078863	0.907959
NM_001013375	chr11	93859243	93885766	-	2597	Utp18	8.488	9.24	8.913	8.493	9.535	8.86	-0.0156622	0.95333	0.0321668	0.976123
NM_178918	chr13	98246845	98262992	-	4056	Utp15	5.212	5.365	7.417	6.762	7.415	6.856	0.429354	0.0109345	-0.0358149	0.970181
NM_001001981	chr1	78657825	78667601	+	3690	Utp14b	3.924	3.585	3.225	3.722	1.632	1.858	-0.101167	0.742574	-1.04321	0.000199157
NM_028276	chrX	48256934	48282449	+	2414	Utp14a	9.522	10.283	12.115	10.191	12.389	10.659	0.177528	0.375178	0.00213948	0.997673
NM_026031	chr4	124678764	124693554	-	943	Utp11	33.33	39.147	48.917	47.01	45.532	40.522	0.415508	0.00681626	-0.203517	0.54462
NM_009482	chr7	139943856	139945112	+	1156	Utf1	0	0	0.072	0	0	0	2.4062	1	-2.4671	1
NM_177387	chr10	8204753	8518825	-	4274	Ust	0.309	0.436	0.559	0.484	0.646	0.712	0.486956	0.400987	0.343557	0.758098
NM_001115151	chr5	149184560	149215434	+	3077	Uspl1	6.074	6.036	6.018	4.8	6.94	6.259	-0.149716	0.504755	0.252138	0.491643
NM_148943	chrY	1298961	1459782	-	8045	Usp9y	0	0	0	0	0	0	NA	1	NA	1
NM_009481	chrX	13071498	13173327	+	11855	Usp9x	26.171	23.416	24.868	35.731	23.527	38.204	0.309046	0.518825	-0.0260066	0.992667
NM_019729	chr2	126707328	126759314	+	4156	Usp8	25.118	25.825	31.705	29.867	31.266	32.183	0.285344	0.023234	-0.00102817	0.998312
NM_001003918	chr16	8688722	8738342	-	5394	Usp7	20.056	19.629	21.795	20.258	20.034	21.642	0.0911297	0.567997	-0.0570458	0.934849
NM_001080548	chr2	6322757	6443820	+	4807	Usp6nl	3.178	3.166	9.679	9.365	6.67	7.295	1.5937	1.18206e-26	-0.492236	0.0180733
NM_030180	chr14	20548912	20618354	-	6472	Usp54	1.777	1.695	2.845	3.075	2.466	2.789	0.781159	9.35058e-05	-0.219505	0.651673
NM_133857	chr3	122933601	122984447	-	3996	Usp53	0.76	0.834	0.954	1.009	0.89	1.085	0.306962	0.488438	-0.0372544	0.987779
NM_001137547	chrX	153006469	153009459	+	2243	Usp51	0.037	0.018	0	0	0	0	-3.00284	1	NA	1
NM_029163	chr2	126761050	126783460	-	1739	Usp50	0.181	0.155	0.036	0.087	0.012	0.174	-1.26847	0.461192	0.467996	1
NM_001326594	chr6	124815019	124829484	-	3122	Usp5	46.41	44.452	43.394	37.874	39.625	38.573	-0.155897	0.282875	-0.0976296	0.83242
NM_198421	chr17	47630690	47684067	+	5572	Usp49	3.02	2.802	1.331	1.347	1.79	1.752	-1.11284	1.45938e-07	0.357934	0.426498
NM_001355588	chr4	137594172	137658537	+	5680	Usp48	15.073	15.062	15.155	13.764	15.259	16.036	-0.0538891	0.766291	0.0713877	0.903528
NM_133758	chr7	112023506	112111386	+	5510	Usp47	12.899	12.873	14.174	13.097	13.885	13.687	0.0892106	0.597405	-0.0277734	0.975504
NM_177561	chr5	74000038	74068411	-	3214	Usp46	2.523	2.622	3.774	3.817	3.553	3.802	0.570794	0.0145279	-0.0943912	0.921086
NM_001290425	chr4	21776270	21837872	+	5844	Usp45	6.214	6.487	8.542	9.198	9.974	9.475	0.504418	0.000849308	0.0787292	0.903086
NM_001206851	chr10	93831555	93860210	+	4647	Usp44	1.073	1.011	1.064	1.188	1.161	1.089	0.119765	0.788654	-0.0479201	0.977998
NM_001291049	chr11	67854523	67922153	-	4430	Usp43	0.014	0.014	0.218	0.146	0.26	0.187	3.27328	0.00661986	0.28236	0.919897
NM_029749	chr5	143710326	143732280	-	5130	Usp42	2.091	2.24	2.287	2.19	2.442	2.421	0.0574744	0.860642	0.0734198	0.945926
NM_001198573	chr1	87945121	88008551	-	5282	Usp40	2.813	2.626	3.565	3.678	3.207	3.245	0.423717	0.0389286	-0.216098	0.633335
NM_001311157	chr9	108347831	108392545	+	3520	Usp4	22.745	22.192	37.309	33.089	30.48	28.506	0.657821	3.98854e-08	-0.304081	0.135048
NM_138592	chr6	72318676	72345175	-	2222	Usp39	12.881	13.856	15.207	13.769	15.747	14.148	0.125022	0.524114	-0.000887646	0.999131
NM_027554	chr8	80980733	81014906	-	4673	Usp38	6.004	6.083	9.455	8.887	8.705	8.514	0.60949	3.18924e-05	-0.136482	0.760834
NM_001310662	chr1	74435510	74505821	-	7104	Usp37	4.377	3.955	2.775	2.95	3.168	3.401	-0.53138	0.00319982	0.149857	0.795299
NM_001033528	chr11	118259653	118290244	-	5586	Usp36	3.511	3.239	4.253	3.98	3.231	4.447	0.294106	0.1371	-0.141943	0.8413
NM_001177412	chr7	97309380	97325964	-	3971	Usp35	1.251	1.142	1.345	1.406	1.548	1.686	0.210692	0.593705	0.181079	0.848407
NM_001190401	chr11	23306895	23490560	+	12118	Usp34	11.977	10.007	12.29	16.562	10.493	17.687	0.408435	0.334572	-0.0842199	0.977944
NM_001252486	chr3	152346478	152393614	+	4141	Usp33	6.679	7.55	11.878	11.2	10.899	9.846	0.708413	6.98608e-07	-0.201282	0.539892
NM_001029934	chr11	84984488	85139955	-	6888	Usp32	4.28	4.74	4.872	5.012	5.025	5.252	0.143769	0.465169	0.00890619	0.992387
NM_001033173	chr7	121642021	121707253	-	10181	Usp31	3.622	3.189	3.298	3.221	3.114	3.813	-0.054822	0.821333	0.0428944	0.963394
NM_001033202	chr5	114100333	114122924	+	2775	Usp30	4.206	4.723	7.7	7.14	5.743	5.777	0.74107	6.6327e-05	-0.410326	0.136856
NM_144937	chr9	66514639	66593115	-	5561	Usp3	4.812	4.241	7.06	6.839	6.721	6.969	0.624759	0.000117168	-0.0673155	0.9274
NM_021323	chr7	6730583	6967219	+	7466	Usp29	0.011	0	0.003	0.003	0	0.003	0.00563555	1	-1.09751	1
NM_175482	chr9	48985385	49042517	+	4194	Usp28	3.477	3.372	2.772	2.93	3.236	3.173	-0.251156	0.310425	0.124286	0.873151
NM_019461	chrX	7372591	7375830	-	3237	Usp27x	0.511	0.71	0.615	0.48	0.646	0.567	-0.156454	0.827075	0.104292	0.965274
NM_031388	chrX	51753959	51801233	-	4122	Usp26	0	0	0	0	0	0	NA	1	NA	1
NM_013918	chr16	77014069	77116780	+	4387	Usp25	29.106	29.416	33.03	32.487	39.95	41.392	0.172767	0.211586	0.265647	0.233688
NM_183225	chr4	106316213	106441327	+	10531	Usp24	11.825	11.244	13.095	14.723	11.517	14.729	0.283017	0.063712	-0.13198	0.817031
NM_001004143	chr11	61151781	61175059	-	4427	Usp22	13.48	13.371	15.275	12.049	13.516	13.701	0.0282272	0.901112	-0.0458882	0.954043
NM_013919	chr1	171281953	171287961	-	2166	Usp21	11.87	12.283	9.294	7.117	9.878	9.542	-0.552999	0.00228188	0.201628	0.674866
NM_028846	chr2	30982279	31022655	+	4130	Usp20	3.907	3.614	7.553	6.651	5.454	5.893	0.922465	4.09351e-08	-0.366014	0.167433
NM_198091	chr9	44084920	44095627	+	3212	Usp2	2.779	2.881	2.263	2.296	2.819	2.693	-0.301298	0.296609	0.22781	0.733252
NM_001168372	chr9	108490676	108502337	+	4680	Usp19	17.08	18.076	27.283	22.805	25.446	24.534	0.516449	2.91234e-05	-0.0458564	0.950241
NM_011909	chr6	121245906	121270917	+	1758	Usp18	4.672	6.819	9.974	7.825	12.884	10.53	0.639781	0.0070633	0.351808	0.302415
NM_001256973	chr7	104768049	104777470	-	1881	Usp17le	0	0	0	0	0	0	NA	1	NA	1
NM_001001559	chr7	103250086	103252505	-	1635	Usp17ld	0	0	0	0	0	0	NA	1	NA	1
NM_010089	chr7	103416696	103419174	+	1693	Usp17lc	0	0	0	0	0	0	NA	1	NA	1
NM_201409	chr7	104840257	104842583	-	1537	Usp17lb	0	0	0	0	0	0	NA	1	NA	1
NM_007887	chr7	104857016	104862667	+	2644	Usp17la	0.079	0.078	0.032	0.098	0.032	0.076	-0.252551	0.912457	-0.320321	1
NM_024258	chr16	87454985	87483513	+	2899	Usp16	6.866	7.842	13.231	12.227	13.671	12.444	0.80182	1.73505e-07	-0.00909059	0.99237
NM_001301628	chr10	123105006	123197019	-	11439	Usp15	5.372	5.937	7.122	6.633	7.675	7.309	0.294577	0.0301249	0.0775539	0.887035
NM_021522	chr18	9993615	10030149	-	4167	Usp14	18.877	21.216	30.35	28.66	29.964	30.579	0.568377	2.24672e-06	-0.00860064	0.99237
NM_001013024	chr3	32817626	32935257	+	4663	Usp13	0	0.004	0	0.005	0	0.004	0.102427	1	-0.143997	1
NM_011669	chr5	146734812	146794956	-	4263	Usp12	15.527	15.337	19.057	16.058	17.318	17.653	0.191157	0.209539	-0.0483668	0.949792
NM_145628	chrX	20703909	20720539	+	3441	Usp11	0.804	0.794	1.705	1.516	1.228	0.979	1.00811	0.00241319	-0.595405	0.213677
NM_009462	chr8	119910360	119957559	+	3714	Usp10	10.014	9.605	9.775	7.675	8.7	9.61	-0.166564	0.396741	0.0299432	0.977653
NM_001356424	chr4	98923810	98935542	+	3346	Usp1	22.888	23.297	15.183	13.996	21.346	18.441	-0.648495	2.88984e-07	0.406835	0.0468966
NM_019490	chr5	92137938	92202795	+	3872	Uso1	22.236	23.501	35.091	31.64	33.116	30.633	0.552764	2.21194e-06	-0.11117	0.793222
NM_023211	chr19	47083471	47090625	-	335	Usmg5	85.627	144.372	232.812	209.627	209.83	156.323	0.959722	3.43251e-07	-0.320904	0.238091
NM_181418	chr8	71384274	71395801	-	3534	Ushbp1	0	0	0	0.012	0.006	0.011	1.54269	1	0.867211	1
NM_021408	chr1	188262838	188965039	+	15816	Ush2a	0.001	0	0	0	0	0	-1.43738	1	NA	1
NM_176847	chr11	115315192	115321918	-	3178	Ush1g	0	0	0	0	0	0	NA	1	NA	1
NM_001291182	chr7	46195351	46238490	-	3013	Ush1c	0	0	0	0	0	0	NA	1	NA	1
NM_001029889	chr16	44173397	44227466	+	12597	Usf3	4.057	3.823	8.006	9.407	6.382	8.936	1.15777	3.82796e-15	-0.233077	0.601132
NM_011680	chr7	30945248	30956803	-	2407	Usf2	33.558	31.697	35.91	31.827	30.455	32.622	0.0593373	0.751541	-0.145849	0.7099
NM_001305678	chr1	171411313	171418759	+	1741	Usf1	17.535	19.158	19.385	13.635	20.206	18.057	-0.149885	0.499997	0.183223	0.7099
NM_025917	chr8	71367217	71369732	+	844	Use1	30.958	35.545	62.151	63.407	46.413	44.368	0.922939	1.66097e-10	-0.499637	0.011402
NM_133954	chr8	95332284	95347513	+	1755	Usb1	11.115	10.948	17.344	12.605	18.102	13.662	0.44189	0.0226263	0.0432579	0.969973
NM_001302087	chr7	133686355	133702500	-	1519	Uros	1.614	2.14	3.434	2.81	3.607	2.788	0.556672	0.12859	-0.0210653	0.99237
NM_009478	chr4	116989965	116994413	-	1477	Urod	14.115	16.877	24.197	23.751	20.376	19.305	0.641568	6.76053e-05	-0.320284	0.220477
NM_144940	chr6	90333289	90364548	+	3340	Uroc1	0.006	0.006	0	0.013	0.013	0.006	-0.921995	1	0.867211	1
NR_155296	chr13	68228436	68231820	-	1500	Urml	0	0	0	0	0	0	NA	1	NA	1
NM_026615	chr2	29827389	29844996	+	2136	Urm1	10.555	13.26	15.28	11.679	14.756	10.564	0.185827	0.395169	-0.134012	0.844695
NM_011274	chr7	37959992	38019552	-	3438	Uri1	8.734	8.75	9.451	8.065	9.599	8.968	0.00799416	0.977826	0.0402613	0.962843
NM_178623	chr11	5713417	5741176	-	5107	Urgcp	6.372	6.414	8.249	8.659	7.67	7.968	0.407357	0.0084745	-0.158962	0.711368
NM_001029876	chr8	124023473	124048504	+	5762	Urb2	4.753	4.057	4.13	3.536	4.457	4.592	-0.197576	0.365592	0.195687	0.647274
NM_029497	chr16	90751527	90810413	-	7324	Urb1	1.322	1.235	2.22	2.155	1.839	2.084	0.781448	0.000170722	-0.200758	0.7099
NM_001347605	chr7	140835138	140837971	+	677	Urah	0	0.061	0	0	0	0	-1.39074	1	NA	1
NM_001039678	chr5	147314984	147322440	-	762	Urad	0	0	0	0	0	0	NA	1	NA	1
NM_025352	chr11	53427922	53430831	-	1521	Uqcrq	37.14	45.124	76.729	65.478	58.563	53.945	0.798463	7.77061e-10	-0.381687	0.0457253
NM_025641	chr4	116066965	116075070	-	540	Uqcrh	81.213	95.546	242.229	229.109	176.881	166.024	1.42587	9.93228e-32	-0.505324	0.00241721
NM_025710	chr13	30540312	30545316	-	1309	Uqcrfs1	36.752	40.459	150.978	132.3	105.418	89.009	1.88317	3.75232e-62	-0.588571	0.000423608
NM_025899	chr7	120635189	120659523	+	1866	Uqcrc2	36.595	41.253	143.554	125.832	101.12	84.734	1.79904	9.50262e-60	-0.581156	0.000461311
NM_025407	chr9	108936648	108949641	+	1641	Uqcrc1	111.01	105.211	224.36	231.932	148.274	156.035	1.0878	1.57635e-20	-0.6323	7.17804e-05
NM_026219	chr13	66900576	66905350	-	542	Uqcrb	56.249	79.378	146.718	144.286	133.744	113.474	1.11654	6.68024e-13	-0.284337	0.252759
NM_025650	chr10	80402997	80406821	-	431	Uqcr11	82.841	110.726	200.447	166.437	163.675	116.825	0.931814	4.42163e-10	-0.433129	0.0807694
NM_197979	chr11	4701968	4704344	-	437	Uqcr10	73.264	108.353	237.579	203.278	175.881	131.233	1.29105	5.17636e-16	-0.567733	0.00582904
NM_001160356	chr19	8880014	8880933	-	827	Uqcc3	13.048	15.797	15.857	14.444	17.93	14.703	0.0788192	0.800875	0.0620192	0.954043
NM_026063	chr17	27122665	27133891	-	467	Uqcc2	56.174	69.117	49.972	57.666	49.173	50.348	-0.201779	0.35944	-0.164331	0.764869
NM_018888	chr2	155846886	155930310	-	2656	Uqcc1	5.554	6.525	13.606	11.933	10.654	8.648	1.08676	1.19e-11	-0.446127	0.0633223
NM_001081189	chrX	104482782	104506262	+	1104	Uprt	6.472	5.664	10.493	10.703	8.733	12.329	0.812283	0.000802934	-0.0510805	0.970777
NM_001289660	chr2	58567334	58792971	+	2193	Upp2	0.162	0.274	0.201	0.187	0.172	0.147	-0.147665	0.919938	-0.398898	0.923869
NM_001159401	chr11	9118008	9136170	+	1245	Upp1	0	0.166	3.988	4.503	2.503	2.284	5.71098	7.22667e-05	-0.870405	0.0416786
NM_001359361	chr5	136057267	136064324	+	1032	Upk3bl	0	0	0	0.042	0	0	1.54269	1	-1.59809	1
NM_175309	chr5	136038496	136044993	+	2028	Upk3b	0	0	0	0	0.01	0	NA	1	1.34793	1
NM_023478	chr15	85017141	85022560	+	1098	Upk3a	0	0	0	0	0	0	NA	1	NA	1
NM_009476	chr9	44452715	44454767	-	867	Upk2	0	0	0	0	0	0	NA	1	NA	1
NM_178924	chr16	38773184	38800203	-	1759	Upk1b	0	0	0	0	0	0	NA	1	NA	1
NM_026815	chr7	30603092	30612734	-	1298	Upk1a	0.032	0.048	0.065	0.133	0.193	0.031	1.07135	0.704196	0.10683	1
NM_026573	chrX	37091678	37110322	-	2332	Upf3b	6.11	7.706	5.722	4.466	6.188	5.275	-0.429467	0.0593808	0.124443	0.877999
NM_025924	chr8	13785615	13798537	+	1390	Upf3a	13.401	16.474	14.966	13.356	14.023	13.492	-0.066075	0.805545	-0.0878987	0.909039
NM_001081132	chr2	5951469	6056703	+	5150	Upf2	5.24	5.56	4.519	3.885	4.898	3.845	-0.35466	0.0439159	0.0100447	0.99243
NM_030680	chr8	70331494	70353279	-	4591	Upf1	20.711	18.26	16.121	14.277	16.395	16.128	-0.353954	0.0153197	0.0534142	0.941573
NM_133995	chr10	75406911	75441679	+	3030	Upb1	0.007	0	0.021	0.007	0.007	0.013	1.58345	1	-0.661807	1
NM_009474	chr3	146597149	146631483	+	1833	Uox	0	0	0	0	0	0	NA	1	NA	1
NM_028789	chr17	25222582	25234442	+	3407	Unkl	1.876	2.406	2.656	2.323	3.088	3.019	0.0967304	0.766291	0.292207	0.497924
NM_001286006	chr11	116030316	116061214	+	3684	Unk	5.255	5.502	5.351	4.764	3.872	4.625	-0.0767069	0.762728	-0.289605	0.454978
NM_011677	chr5	114131156	114139321	+	1898	Ung	11.404	10.723	5.784	5.214	4.893	4.792	-1.00211	1.0536e-07	-0.228181	0.69707
NM_013702	chr5	139543898	139548178	+	2088	Uncx	0	0	0.02	0.031	0.01	0.019	3.09204	1	-0.701849	1
NM_001161428	chr19	3935186	3949340	+	1980	Unc93b1	158.906	179.896	92.016	75.214	121.789	108.045	-1.02298	1.59197e-19	0.415993	0.023555
NM_199252	chr17	13108617	13131791	-	2631	Unc93a	0.008	0	0.016	0	0.024	0.008	-0.0123961	1	1.50739	1
NM_175510	chr1	66468447	66699148	+	13466	Unc80	0	0	0.005	0	0	0	2.4062	1	-2.4671	1
NM_001081017	chr12	102948859	103183997	+	8819	Unc79	0.01	0	0.002	0	0	0	-1.02024	1	-1.51484	1
NM_001347501	chr8	28646717	29219636	-	8959	Unc5d	0.007	0.012	0.007	0.024	0.023	0	0.558767	0.833192	-0.608881	1
NM_152823	chr17	48454901	48468684	+	2825	Unc5cl	0	0	0	0	0	0	NA	1	NA	1
NM_009472	chr3	141465564	141834924	+	9280	Unc5c	0.002	0	0	0.005	0	0.007	0.0619637	1	0.862082	1
NM_029770	chr10	60762594	60831581	-	5849	Unc5b	0.939	0.828	0.211	0.302	0.486	0.517	-1.76008	4.73286e-06	0.904742	0.168443
NM_001311128	chr13	54949411	55006018	+	3810	Unc5a	0.407	0.424	0.093	0.091	0.093	0.175	-2.12395	0.00284011	0.519136	0.876758
NM_001356528	chr1	37430139	37438986	+	1088	Unc50	13.654	18.554	18.6	16.924	19.319	16.514	0.142143	0.565836	-0.0142119	0.99237
NM_178680	chr11	82911253	82943406	+	3530	Unc45b	0	0	0.012	0	0.012	0.011	1.45662	1	0.923426	1
NM_133952	chr7	80325292	80340219	-	3241	Unc45a	11.223	11.205	10.006	9.7	9.673	11.212	-0.177618	0.327056	0.0398051	0.965884
NM_001009573	chr11	116062096	116077961	-	3932	Unc13d	8.835	9.294	9.27	6.992	8.165	9.108	-0.153432	0.448292	0.0486545	0.957582
NM_001081153	chr9	73479424	73933567	-	8047	Unc13c	0.008	0.005	0.008	0.005	0.005	0.003	0.00787766	1	-0.661807	1
NM_001081413	chr4	43058953	43264873	+	6363	Unc13b	0.099	0.127	0.451	0.356	0.411	0.463	1.83603	0.000560009	0.067612	0.977102
NM_001029873	chr8	71626712	71671757	-	7916	Unc13a	0.275	0.282	0.164	0.125	0.145	0.148	-0.941839	0.0873416	-0.0101273	0.997254
NM_175352	chr5	115122566	115134975	-	3636	Unc119b	4.357	4.55	4.477	3.339	4.159	3.71	-0.183897	0.466853	-0.031501	0.982126
NM_011676	chr11	78343495	78349164	+	1309	Unc119	18.84	20.277	9.81	7.61	10.881	9.305	-1.16092	1.0622e-10	0.171376	0.803018
NM_009471	chr16	33954782	33967038	-	3476	Umps	11.586	11.4	14.765	13.609	12.936	13.128	0.311413	0.0391736	-0.16701	0.65626
NM_177465	chr17	30954683	31010710	+	5019	Umodl1	0	0	0.008	0.034	0.008	0	3.84834	1	-2.45836	1
NM_001278605	chr7	119462708	119479262	-	2568	Umod	0	0.016	0	0	0	0	-1.39074	1	NA	1
NM_001302354	chr6	8259288	8428765	+	2166	Umad1	2.892	3.976	3.849	3.633	3.466	2.765	0.132351	0.715193	-0.309914	0.583796
NM_177589	chr9	120964454	121277172	-	4039	Ulk4	0.664	0.436	0.109	0.133	0.243	0.275	-2.12207	0.000523147	1.01458	0.442138
NM_027895	chr9	57589452	57596233	+	2808	Ulk3	2.545	2.47	3.26	2.296	2.599	2.851	0.148765	0.683151	-0.0654981	0.960206
NM_013881	chr11	61775598	61855092	-	5784	Ulk2	10.042	10.914	5.44	5.01	6.498	6.129	-0.994945	9.20709e-14	0.227682	0.479794
NM_009469	chr5	110784489	110810081	-	5166	Ulk1	6.879	7.058	6.59	6.085	6.19	7.104	-0.129088	0.495226	0.0208813	0.986295
NM_029975	chr10	7444873	7473477	-	1811	Ulbp1	6.606	6.745	5.529	4.536	6.248	6.603	-0.401556	0.0988328	0.311509	0.492287
NR_121592	chr13	55027880	55100300	-	2836	Uimc1	6.694	8.031	8.613	6.181	9.447	7.836	0.012195	0.970265	0.171721	0.763686
NM_144873	chr19	30030513	30093724	+	3520	Uhrf2	17.001	17.587	21.812	18.486	22.144	21.557	0.226646	0.122485	0.0741693	0.899851
NM_029166	chr10	89744991	89819869	+	6423	Uhrf1bp1l	8.025	8.078	9.576	10.541	7.19	9.035	0.334092	0.0325162	-0.357454	0.206525
NM_001080769	chr17	27856507	27900040	+	8544	Uhrf1bp1	4.618	4.759	4.71	4.353	4.717	5.216	-0.04034	0.854711	0.0879315	0.889053
NM_001111079	chr17	56303337	56323486	+	3527	Uhrf1	61.321	62.658	32.062	27.326	39.635	37.162	-1.05493	2.17572e-21	0.327331	0.10027
NM_010633	chr1	170193422	170215407	-	7862	Uhmk1	21.99	20.97	22.047	25.911	22.117	28.29	0.172992	0.319607	0.0225838	0.985954
NM_011674	chr3	125865272	125938652	-	3764	Ugt8a	0	0	0.011	0	0	0	1.45662	1	-1.51484	1
NM_144845	chr15	9335598	9370870	+	2187	Ugt3a2	0	0	0	0	0	0	NA	1	NA	1
NM_207216	chr15	9279829	9315036	+	2239	Ugt3a1	0	0	0	0	0	0	NA	1	NA	1
NM_009467	chr5	87124947	87140340	-	1885	Ugt2b5	0	0	0	0	0	0	NA	1	NA	1
NM_133894	chr5	87409940	87424203	-	1885	Ugt2b38	0	0	0	0	0	0	NA	1	NA	1
NM_053215	chr5	87240492	87254788	-	1871	Ugt2b37	0	0	0	0	0	0	NA	1	NA	1
NM_001029867	chr5	87065927	87092555	-	1880	Ugt2b36	0	0	0.011	0	0	0	1.45662	1	-1.51484	1
NM_172881	chr5	87000860	87013274	+	3350	Ugt2b35	0	0.006	0	0.006	0.006	0	0.102427	1	-0.14256	1
NM_153598	chr5	86889770	86906937	-	3040	Ugt2b34	0	0	0	0	0.007	0	NA	1	1.34793	1
NM_152811	chr5	86916639	86926503	-	2537	Ugt2b1	0	0	0	0	0	0	NA	1	NA	1
NM_028094	chr5	87324972	87337195	-	2109	Ugt2a3	0	0	0	0	0	0	NA	1	NA	1
NM_001024148	chr5	87459493	87482258	-	2527	Ugt2a2	0	0	0	0	0	0	NA	1	NA	1
NM_053184	chr5	87459490	87490871	-	2561	Ugt2a1	0	0	0	0	0	0	NA	1	NA	1
NM_201644	chr1	88070779	88220002	+	3209	Ugt1a9	49.004	62.912	28.26	28.119	62.052	54.657	-0.974512	1.37421e-13	1.00067	2.13132e-11
NM_201642	chr1	88095001	88220002	+	3287	Ugt1a7c	59.691	76.152	34.383	34.143	75.341	65.66	-0.972569	4.08245e-14	0.991987	2.38072e-11
NM_201410	chr1	88103257	88218998	+	2285	Ugt1a6b	68.609	87.048	39.743	39.414	87.053	76.062	-0.961139	1.35683e-13	0.994159	3.58206e-11
NM_145079	chr1	88134809	88220002	+	3294	Ugt1a6a	47.873	60.931	27.715	27.564	60.724	53.13	-0.962419	1.60504e-13	0.993464	3.61679e-11
NM_201643	chr1	88166012	88220002	+	3201	Ugt1a5	48.917	62.132	28.18	27.98	61.652	53.918	-0.969408	9.13821e-14	0.992431	3.69524e-11
NM_013701	chr1	88200611	88220002	+	3199	Ugt1a2	48.836	62.106	28.159	27.917	61.625	53.876	-0.970143	9.23533e-14	0.993798	3.58514e-11
NM_201641	chr1	88055411	88220002	+	3235	Ugt1a10	48.28	61.344	27.813	27.62	60.881	53.189	-0.969431	9.53146e-14	0.992318	3.82522e-11
NM_201645	chr1	88211959	88220002	+	3222	Ugt1a1	48.592	61.65	27.964	27.778	61.192	53.585	-0.969253	8.80908e-14	0.992955	3.62164e-11
NM_001290634	chr11	21321126	21371267	-	2645	Ugp2	28.344	33.087	16.268	14.437	23.389	19.212	-1.04369	1.84564e-15	0.425644	0.0508928
NM_001081252	chr14	118984985	119099434	-	6473	Uggt2	0.246	0.176	0.184	0.16	0.204	0.171	-0.288426	0.722472	0.0877099	0.980222
NM_198899	chr1	36140028	36244302	-	8986	Uggt1	23.901	24.257	18.074	17.336	18.773	20.67	-0.434197	0.000151053	0.110502	0.807955
NM_009466	chr5	65413222	65435842	-	2428	Ugdh	20.159	21.216	15.556	13.8	21.621	18.122	-0.48705	0.000611385	0.390455	0.0888831
NM_011673	chr4	59189550	59222833	+	3708	Ugcg	6.459	6.823	4.565	3.832	7.141	6.499	-0.654655	0.000197863	0.65544	0.0034176
NM_138668	chr8	45975528	45996956	+	1624	Ufsp2	19.057	21.036	30.907	27.297	28.216	26.324	0.545522	0.000153292	-0.138161	0.75128
NM_027356	chr5	137294669	137295664	+	993	Ufsp1	0.781	0.354	1.034	1.042	0.4	0.894	0.834292	0.346498	-0.711046	0.674866
NM_026435	chr3	53853376	53863807	-	4859	Ufm1	6.787	8.232	7.446	6.936	8.703	7.275	-0.0505972	0.828376	0.103924	0.860703
NM_001355512	chr4	25247149	25281821	-	5294	Ufl1	3.463	3.95	5.033	4.464	4.768	4.232	0.371402	0.0372433	-0.139503	0.793222
NM_011672	chr16	18812294	18835261	+	1982	Ufd1	12.506	12.211	14.057	12.804	14.309	11.751	0.126557	0.548997	-0.0908666	0.898963
NM_001360932	chr1	171288564	171295002	-	970	Ufc1	44.585	52.657	50.061	49.724	54.83	50.994	0.0512758	0.813733	0.0342269	0.967432
NM_001040695	chr7	46923216	46958518	-	4593	Uevld	3.891	4.467	5.574	5.549	6.953	6.77	0.422481	0.0195152	0.256366	0.422248
NM_009464	chr7	100472991	100486432	+	2439	Ucp3	0	0.042	0.06	0	0.051	0.107	0.419973	0.920805	1.2776	1
NM_011671	chr7	100493358	100499629	+	1566	Ucp2	512.899	486.613	485.647	500.04	427.876	499.732	-0.00984571	0.959475	-0.134077	0.75128
NM_009463	chr8	83290348	83298456	+	1636	Ucp1	0	0	0	0	0	0	NA	1	NA	1
NM_031250	chr13	3940688	3945349	-	1474	Ucn3	0	0	0	0	0	0	NA	1	NA	1
NM_145077	chr9	108986163	108987164	+	999	Ucn2	0.042	0	0.021	0.043	0	0	1.01836	1	-2.54016	1
NM_001346010	chr5	31137989	31138895	-	635	Ucn	0	0	0	0	0	0	NA	1	NA	1
NM_001113558	chr2	4976122	4985748	+	877	Ucma	0	0	0	0	0	0	NA	1	NA	1
NR_027289	chr2	181578480	181585115	+	435	Uckl1os	1.445	1.475	1.011	0.446	0.962	1.437	0.695504	0.189173	-0.541819	0.546684
NM_026765	chr2	181569153	181581973	-	1793	Uckl1	5.621	6.755	9.253	7.973	9.285	6.669	0.484141	0.0256647	-0.158057	0.826896
NM_030724	chr1	167226084	167285127	-	1328	Uck2	10.808	11.63	24.577	23.948	17.119	18.282	1.12266	2.9383e-12	-0.500446	0.0246952
NM_011675	chr2	32255002	32260105	-	1942	Uck1	12.656	13.145	12.06	9.226	11.189	8.525	-0.274192	0.16968	-0.153436	0.816527
NM_019562	chr1	143777278	143807466	+	1838	Uchl5	19.049	22.09	16.629	19.473	19.845	18.596	-0.171957	0.414322	0.0382931	0.970184
NM_033607	chr9	64235201	64236362	+	1159	Uchl4	0.452	0.089	0.181	0.26	0.126	0.157	-0.38795	0.834017	-0.522258	1
NM_016723	chr14	101653967	101696125	+	919	Uchl3	15.778	20.118	23.616	23.415	19.162	17.729	0.402248	0.0466063	-0.398103	0.152939
NR_102714	chr5	66626495	66676497	-	1679	Uchl1os	0.549	0.678	1.273	1.079	1.258	1.753	0.932202	0.110669	0.323641	0.811224
NM_011670	chr5	66676121	66687234	+	1136	Uchl1	5.792	7.946	16.246	13.21	19.939	19.97	1.11006	3.99638e-07	0.396569	0.160905
NM_178648	chr8	33619586	33641976	-	2807	Ubxn8	9.338	11.108	8.874	8.495	9.924	8.872	-0.223759	0.243712	0.0665729	0.938933
NM_177633	chr16	32332252	32393747	+	10305	Ubxn7	3.046	2.787	4.082	4.762	3.931	4.215	0.613262	0.0003532	-0.168931	0.725495
NM_024432	chr17	56068249	56079333	-	2332	Ubxn6	14.34	15.519	14.202	14.405	12.385	12.581	-0.0497565	0.829682	-0.243113	0.458303
NM_026390	chr1	128244137	128279378	+	4123	Ubxn4	14.606	14.372	23.83	21.859	20.503	19.671	0.660196	9.61006e-08	-0.230943	0.353349
NM_026534	chr4	6191105	6219788	+	4725	Ubxn2b	1.109	1.586	1.122	1.264	1.549	1.396	-0.152718	0.711394	0.249902	0.741101
NM_145441	chr12	4879032	4907520	-	2502	Ubxn2a	5.544	4.824	10.86	9.583	10.073	8.914	0.983679	5.10143e-08	-0.15192	0.766795
NR_045571	chr4	134102583	134126780	+	1442	Ubxn11	0.77	1.005	0.61	0.778	0.537	0.643	-0.328134	0.684752	-0.256413	0.926307
NM_001285930	chr4	138718526	138724856	-	3064	Ubxn10	0	0	0	0	0	0	NA	1	NA	1
NM_146093	chr19	8871548	8875666	+	1042	Ubxn1	97.768	102.11	118.073	118.546	105.154	108.604	0.258696	0.0517335	-0.197012	0.491337
NM_001033793	chr9	18404418	18411502	+	2634	Ubtfl1	0	0.008	0	0	0	0.008	-1.39074	1	1.34624	1
NM_001044383	chr11	102304563	102317287	-	4421	Ubtf	24.953	27.012	25.578	22.064	25.073	24.243	-0.107596	0.485084	0.00501465	0.994796
NM_173784	chr11	32455370	32518709	+	3029	Ubtd2	1.688	1.9	1.874	1.616	2.071	1.411	-0.0261044	0.954796	-0.0570682	0.975765
NM_145500	chr19	41981763	42034641	+	1522	Ubtd1	23.762	22.323	27.583	25.216	27.29	26.763	0.202444	0.246468	-0.0111469	0.99237
NM_025666	chr12	102757975	102777701	+	3234	Ubr7	9.336	9.641	9.451	9.761	8.873	8.53	0.028964	0.909213	-0.19159	0.637309
NM_001112721	chr15	37967328	38078854	-	9712	Ubr5	16.779	16.519	27.23	29.678	22.293	28.007	0.785712	2.88098e-10	-0.225295	0.514428
NM_001160319	chr4	139380659	139489532	+	15764	Ubr4	28.179	22.773	20.844	22.936	15.8	25.874	-0.209409	0.234714	-0.115625	0.95705
NM_177783	chr2	69897246	70024010	+	8028	Ubr3	11.056	10.339	12.799	14.095	12.455	15.011	0.341938	0.0228821	-0.0175941	0.988712
NM_001177374	chr17	46928291	47010532	-	7600	Ubr2	12.82	13.305	17.782	17.473	15.512	16.779	0.442941	0.000260728	-0.172672	0.59435
NM_009461	chr2	120860276	120970715	-	7712	Ubr1	3.614	3.418	5.267	5.371	5.261	6.824	0.607383	0.000102598	0.138728	0.81533
NM_198624	chr7	104148259	104150556	-	2295	Ubqlnl	0	0	0	0	0	0	NA	1	NA	1
NM_027634	chr7	104127913	104129823	-	1908	Ubqln5	0	0	0	0	0	0	NA	1	NA	1
NM_033526	chr3	88553716	88569725	+	3359	Ubqln4	14.272	14.325	11.257	10.148	10.821	11.232	-0.409751	0.0052157	-0.00136617	0.997915
NM_198623	chr7	104140623	104143272	-	2365	Ubqln3	0	0	0	0	0	0	NA	1	NA	1
NM_018798	chrX	153498232	153501558	+	3324	Ubqln2	21.306	19.122	18.907	19.842	16.787	22.07	-0.0512607	0.816522	-0.0416455	0.965845
NM_152234	chr13	58176156	58215653	-	3590	Ubqln1	34.138	34.718	43.088	37.099	39.504	35.449	0.229332	0.0778038	-0.141286	0.696921
NM_013699	chr9	113930934	113977201	+	3726	Ubp1	8.492	9.141	9.946	7.361	10.794	10.023	-0.0158206	0.952607	0.221686	0.559869
NM_001255993	chr2	130589996	130630038	-	3875	Ubox5	1.99	1.972	2.152	1.959	1.959	1.587	0.0587873	0.879643	-0.255874	0.700995
NM_177185	chr6	38433925	38512763	+	14650	Ubn2	3.67	3.161	4.316	5.541	3.532	6.033	0.544023	0.00315616	-0.0920373	0.97608
NM_001356320	chr16	5050057	5086289	+	6247	Ubn1	14.476	13.476	10.654	10.682	11.4	11.433	-0.37499	0.00785812	0.0464994	0.950969
NM_024475	chr11	44454571	44470548	-	2125	Ublcp1	1.923	2.475	10.361	9.041	7.706	6.31	2.14879	9.19494e-25	-0.514588	0.0499166
NM_027086	chr9	57910986	57929968	+	1299	Ubl7	13.453	14.504	16.562	16.515	15.247	16.129	0.251327	0.210971	-0.107447	0.873224
NR_153858	chr9	20644803	20646792	+	448	Ubl5	82.503	111.932	102.125	76.235	109.894	92.408	-0.122841	0.58754	0.116799	0.843483
NM_026261	chr3	107553698	107555073	-	1373	Ubl4b	0	0	0	0	0	0	NA	1	NA	1
NM_145405	chrX	74365718	74368548	-	2311	Ubl4a	8.758	10.258	8.521	7.744	9.901	7.818	-0.216274	0.302074	0.0759843	0.936195
NM_001359200	chr5	148504631	148551885	-	1865	Ubl3	34.424	38.422	40.594	38.463	42.21	39.422	0.165195	0.246497	-0.0229662	0.977998
NM_027873	chr4	148434497	148444751	-	2966	Ubiad1	5.475	5.745	6.992	7.124	5.867	6.146	0.340647	0.0854987	-0.279734	0.436727
NM_138589	chr7	122067198	122082199	+	4822	Ubfd1	9.017	9.515	9.493	7.458	7.191	7.494	-0.124248	0.517352	-0.24752	0.44499
NR_131918	chr4	149334639	149335912	+	769	Ube4bos3	3.188	2.585	2.888	2.888	2.556	2.937	0.00797418	0.992627	-0.124312	0.953712
NM_022022	chr4	149328416	149426631	-	5479	Ube4b	23.198	21.649	23.369	21.943	19.681	22.741	0.0218724	0.912683	-0.138698	0.740689
NR_153962	chr9	44933071	44965600	-	2982	Ube4a	9.085	8.651	15.132	13.984	13.985	15.533	0.639078	6.82569e-07	-0.023946	0.978584
NM_133907	chr5	29569242	29676077	+	5008	Ube3c	8.544	8.578	11.959	10.6	11.221	10.642	0.404578	0.00416084	-0.0894736	0.86857
NR_138602	chr5	114380620	114421169	+	5151	Ube3b	19.611	17.947	19.359	17.555	15.969	17.82	-0.0194921	0.924867	-0.170623	0.625482
NM_001033962	chr7	59228750	59310836	+	9008	Ube3a	14.743	13.701	14.837	20.307	15.247	20.322	0.327497	0.0892026	-0.0378227	0.97608
NM_172300	chr11	96047431	96065364	-	3965	Ube2z	21.841	23.738	19.918	17.032	21.046	19.636	-0.295895	0.0277983	0.0952652	0.849371
NM_025773	chr1	16568674	16619338	-	3131	Ube2w	7.315	8.266	4.496	4.276	5.998	5.133	-0.81769	3.35268e-06	0.295594	0.438057
NM_023585	chr16	15550986	15594518	-	5886	Ube2v2	4.614	5.727	5.741	5.755	6.723	5.252	0.167264	0.406101	0.00811625	0.993973
NM_023230	chr2	167607639	167632005	-	1944	Ube2v1	77.766	75.052	82.459	77.694	66.81	73.285	0.0754762	0.640981	-0.238135	0.341756
NM_001033773	chr4	100478867	100550145	+	1505	Ube2u	0	0	0.014	0	0	0	1.45662	1	-1.51484	1
NM_001278115	chr1	134962565	134974179	+	947	Ube2t	3.385	4.854	2.942	3.575	4.218	3.641	-0.296977	0.521285	0.239128	0.836161
NM_133777	chr7	4808014	4812340	-	982	Ube2s	71.053	81.404	102.525	97.75	112.303	104.048	0.404464	0.00180482	0.0647585	0.913408
NM_026275	chr4	41136021	41193370	+	3305	Ube2r2	23.223	21.625	15.428	18.136	15.586	17.041	-0.404778	0.0142579	-0.0910793	0.895444
NM_001145162	chr13	69702832	69739897	-	2678	Ube2ql1	0	0	0.016	0	0	0	1.45662	1	-1.51484	1
NM_180600	chr9	55149369	55207529	+	2926	Ube2q2	10.956	12.836	8.828	6.868	10.664	8.766	-0.593418	0.000430302	0.264277	0.474293
NM_027315	chr3	89773609	89783997	+	3066	Ube2q1	21.807	23.756	32.455	27.3	32.054	26.071	0.397505	0.00243139	-0.0846331	0.887546
NM_173755	chr11	116537753	116581447	-	5172	Ube2o	6.032	5.044	4.346	3.969	3.118	4.207	-0.408881	0.0313159	-0.223109	0.664229
NM_080560	chr10	95515162	95545658	+	3845	Ube2n	19.923	22.853	22.338	21.012	22.562	19.981	0.0301229	0.881643	-0.0743446	0.898399
NM_145578	chr7	13035120	13037978	-	1287	Ube2m	80.768	77.347	76.747	80.013	71.843	77.698	-0.00176192	0.995033	-0.115452	0.812307
NM_019949	chr2	84798828	84810003	+	1381	Ube2l6	29.951	31.723	28.715	26.417	36.316	32.81	-0.152693	0.382861	0.280067	0.285526
NM_009456	chr16	17152015	17201492	-	2603	Ube2l3	84.079	87.811	83.803	77.158	85.987	82.217	-0.0862002	0.551833	0.0178968	0.984193
NM_016786	chr5	65537245	65598989	+	4873	Ube2k	11.631	13.859	14.853	14.513	14.129	13.503	0.216532	0.163456	-0.134998	0.739235
NM_001039158	chr4	155943813	155959604	+	3348	Ube2j2	9.331	10.099	13.334	12.088	11.488	12.666	0.374406	0.0126346	-0.117317	0.82459
NM_019586	chr4	33031380	33052367	+	3560	Ube2j1	20.053	19.931	18.301	18.267	20.256	17.616	-0.119331	0.477968	0.00163477	0.997901
NM_001177610	chr17	25260511	25273431	-	2507	Ube2i	55.973	65.54	59.546	54.148	60.399	55.966	-0.0737722	0.653481	-0.0192777	0.982711
NM_009459	chr6	30211290	30304539	-	4647	Ube2h	9.893	10.546	12.713	10.913	10.891	10.237	0.21562	0.165505	-0.20469	0.512889
NM_019803	chr10	77622321	77645990	+	1974	Ube2g2	25.05	28.224	38.693	31.468	33.385	27.642	0.403349	0.0047069	-0.244974	0.413197
NM_025985	chr11	72607261	72686481	+	3829	Ube2g1	7.004	7.727	12.058	11.234	10.859	9.695	0.670443	3.49045e-06	-0.227095	0.461126
NM_001355762	chr1	91250304	91286521	+	1859	Ube2f	15.633	18.376	37.615	32.139	33.796	28.626	1.04041	3.21454e-14	-0.204285	0.53258
NM_009454	chr2	78869047	78920583	+	1531	Ube2e3	20.378	23.314	11.48	10.309	14.671	13.184	-0.99403	4.70941e-10	0.308512	0.346902
NM_001360327	chr14	18573566	18894267	-	1447	Ube2e2	5.503	6.081	6.298	7.018	8.499	8.473	0.217822	0.463519	0.284972	0.544543
NM_009455	chr14	18282729	18331844	-	1378	Ube2e1	33.102	37.787	31.149	32.999	36.501	30.086	-0.13025	0.491629	0.00225832	0.997634
NR_015577	chr11	5762150	5784710	+	1833	Ube2d-ps	3.098	3.784	2.914	2.2	3.434	2.662	-0.42009	0.21629	0.205759	0.839857
NM_001081661	chrX	114907582	114908510	+	739	Ube2dnl2	0	0	0	0	0	0	NA	1	NA	1
NM_001276396	chrX	114905012	114905941	+	739	Ube2dnl1	0	0	0	0	0	0	NA	1	NA	1
NM_025356	chr3	135438701	135468214	+	3703	Ube2d3	53.863	63.342	73.669	64.771	80.975	63.811	0.250552	0.0497126	0.0181319	0.986649
NM_001276397	chr5	107830162	107831777	+	1613	Ube2d2b	0.104	0.09	0.078	0.134	0.065	0.15	0.0546952	0.984992	0.0582441	1
NM_019912	chr18	35771559	35807172	+	2474	Ube2d2a	51.223	55.292	40.534	39.305	48.372	44.552	-0.405266	0.000879817	0.171327	0.582892
NM_145420	chr10	71254980	71285262	-	1422	Ube2d1	12.186	13.177	11.668	9.901	12.884	11.926	-0.227314	0.305284	0.157775	0.79065
NM_027394	chr9	86307234	86464916	-	1816	Ube2cbp	0.254	0.319	0.219	0.487	0.507	0.244	0.377135	0.757853	-0.0283116	0.994796
NM_026785	chr2	164769929	164772902	+	923	Ube2c	32.077	40.735	70.722	64.824	88.778	89.573	0.907762	3.05891e-10	0.350955	0.0823295
NM_009458	chr11	51985146	52000466	-	2117	Ube2b	19.003	22.191	24.125	21.235	25.656	20.279	0.14805	0.402825	-0.0281704	0.977653
NM_019668	chrX	36874295	36884220	+	1722	Ube2a	14.675	17.903	28.795	26.131	28.323	23.584	0.764232	2.78652e-07	-0.129052	0.795564
NM_023137	chr17	37193892	37196101	+	933	Ubd	0	0	0	0	0	0	NA	1	NA	1
NM_019639	chr5	125385965	125390017	-	2404	Ubc	49.55	50.425	50.638	40.916	38.775	59.782	-0.122898	0.438226	0.0706186	0.945926
NM_001313984	chr11	62551731	62553213	+	1191	Ubb	233.687	211.978	222.943	200.026	220.242	234.8	-0.0397887	0.8526	0.114091	0.776745
NM_176860	chr9	41013626	41158062	-	3810	Ubash3b	9.025	9.075	4.272	3.475	5.819	4.949	-1.21865	4.67156e-14	0.430666	0.138475
NM_177823	chr17	31208066	31242403	+	2937	Ubash3a	0	0.007	0.007	0	0.014	0	0.0280937	1	-0.0731052	1
NM_001165988	chr3	90005994	90052515	-	3600	Ubap2l	58.908	59.829	51.848	49.483	47.58	52.569	-0.221465	0.0735971	-0.0498032	0.945521
NM_026872	chr4	41194315	41275135	-	4338	Ubap2	28.706	26.002	21.557	20.373	20.297	26.701	-0.376936	0.00548708	0.122039	0.833936
NM_001111145	chr9	65361060	65380377	+	1372	Ubap1l	0.031	0.03	0.092	0.047	0	0.029	1.34835	0.669474	-2.40626	1
NM_001290454	chr4	41348996	41389766	+	2506	Ubap1	18.938	20.696	20.238	16.941	17.877	17.413	-0.0778659	0.682473	-0.122631	0.798522
NM_176902	chr11	116434094	116439077	+	1477	Ubald2	24.996	31.596	64.633	53.122	51.047	43.333	1.06569	3.04424e-14	-0.363107	0.0962221
NM_145359	chr16	4874779	4879851	-	1381	Ubald1	22.486	22.698	20.236	19.204	20.354	21.961	-0.18744	0.315019	0.0567324	0.949155
NM_026861	chr14	121878606	122021035	+	2143	Ubac2	11.264	12.183	16.159	15.142	15.381	13.851	0.426646	0.00800892	-0.146304	0.755425
NM_133835	chr2	25996958	26021760	-	3438	Ubac1	5.826	6.763	12.369	9.909	8.474	7.918	0.828995	1.91646e-07	-0.484166	0.0272766
NM_023738	chr9	107975567	107984056	+	3136	Uba7	10.41	10.444	11.503	10.671	12.925	12.474	0.0965698	0.631211	0.150339	0.72927
NM_172712	chr5	86110730	86172743	-	5052	Uba6	8.606	7.528	7.327	9.27	9.339	10.585	0.0550274	0.844182	0.210996	0.647278
NM_001348227	chr8	70508263	70510417	-	538	Uba52	735.076	862.491	1072.16	1086.28	925.479	933.283	0.447831	0.000178774	-0.263451	0.21542
NM_025692	chr9	104046588	104063121	-	2388	Uba5	18.988	20.765	26.098	23.954	23.647	21.499	0.341734	0.0151769	-0.195404	0.53567
NM_001301859	chr6	97185575	97205647	-	1337	Uba3	13.681	15.702	26.558	24.803	28.282	23.604	0.735101	6.37603e-08	-0.0473939	0.954043
NM_016682	chr7	34140697	34168529	-	2505	Uba2	26.608	33.143	26.46	24.143	28.562	25.695	-0.228439	0.147705	0.0545271	0.941573
NM_001357043	chrY	818649	843684	+	3413	Uba1y	0	0	0	0	0	0	NA	1	NA	1
NM_001136085	chrX	20662896	20683179	+	4045	Uba1	107.548	106.525	95.618	96.714	95.234	97.534	-0.143995	0.296609	-0.0442145	0.950241
NM_001033293	chr2	25361490	25365663	-	1718	Uap1l1	98.363	96.941	128.68	131.25	111.401	114.628	0.422997	0.000542292	-0.24928	0.287528
NM_001305046	chr1	170141223	170174964	-	3021	Uap1	5.16	6.326	5	4.439	5.019	4.472	-0.269066	0.231859	-0.0380674	0.975765
NM_001357407	chr9	60794442	60880431	+	4568	Uaca	3.426	3.331	5.911	6.976	4.94	5.695	0.944232	2.8736e-07	-0.327	0.337744
NR_033483	chr5	92209895	92215408	-	517	U90926	0	0	0	0.083	0	0	1.54269	1	-1.59809	1
NM_001114977	chr9	95456894	95511996	-	7706	U2surp	9.577	9.71	11.896	12.045	12.59	13.618	0.322872	0.0175949	0.0837369	0.880642
NM_133671	chr7	5062143	5079945	+	2176	U2af2	73.278	77.469	81.764	65.873	78.852	72.255	-0.0238245	0.90401	-0.00829289	0.99237
NM_170760	chr7	30563340	30565364	+	854	U2af1l4	14.599	17.601	17.735	14.669	18.367	15.088	0.0182006	0.955146	7.01377e-05	0.999968
NM_024187	chr17	31647082	31658754	-	897	U2af1	45.294	55.926	54.275	44.949	54.186	48.558	-0.0210869	0.929575	0.006832	0.994221
NM_001302963	chr1	57388244	57406674	-	1369	Tyw5	2.097	2.45	2.907	2.284	3.697	2.224	0.213077	0.663469	0.138692	0.936364
NM_172474	chr3	154576520	154597098	-	4396	Tyw3	0.653	0.721	0.596	0.417	0.661	0.578	-0.432377	0.385131	0.24182	0.866124
NM_001015876	chr5	130257037	130341567	+	3028	Tyw1	9.196	8.82	6.552	5.568	7.142	6.193	-0.571035	0.000982333	0.0971977	0.896901
NR_073587	chr10	61695586	61702773	+	777	Tysnd1	12.378	12.47	14.586	12.876	14.347	10.225	0.106759	0.634836	-0.179424	0.681149
NM_031202	chr4	80834213	80851736	+	2745	Tyrp1	0	0	0	0	0	0	NA	1	NA	1
NM_011662	chr7	30413788	30417579	+	559	Tyrobp	634.219	853.535	662.715	562.213	693.989	573.131	-0.269898	0.075589	0.0040441	0.996466
NM_019392	chr2	119799514	119818103	+	3967	Tyro3	0	0.021	0.021	0.054	0.005	0.056	1.90329	0.498267	-0.1237	1
NM_001317397	chr7	87424771	87493512	-	5888	Tyr	0.093	0.084	0.089	0.132	0.075	0.086	0.35887	0.76341	-0.476273	0.865942
NR_000040	chr10	87966671	87968017	+	1346	Tyms-ps	0	0.031	0.047	0.096	0.016	0.045	2.38479	0.492221	-0.846594	1
NM_021288	chr5	30058200	30073625	-	3789	Tyms	13.858	16.256	9.482	10.715	13.435	12.31	-0.55966	0.000405132	0.298041	0.301102
NM_138302	chr15	89371631	89377036	-	2321	Tymp	6.482	6.94	7.925	7.562	6.299	6.612	0.216138	0.329968	-0.305738	0.385871
NM_018793	chr9	21104068	21131275	-	4777	Tyk2	15.751	14.337	13.621	13.107	14.654	14.741	-0.163572	0.324908	0.0938087	0.855963
NM_001178058	chr6	89643988	89675529	+	2818	Txnrd3	1.576	1.602	2.007	1.959	1.566	1.624	0.328987	0.363684	-0.353115	0.58326
NM_001353143	chr16	18426417	18479073	+	1793	Txnrd2	8.87	9.584	9.651	6.927	9.658	7.591	-0.149422	0.567393	0.00871615	0.994221
NM_015762	chr10	82859206	82897724	+	3294	Txnrd1	100.771	109.712	90.822	73.232	117.251	109.181	-0.347673	0.00456756	0.41699	0.0195251
NM_175646	chr8	109565892	109574051	+	1884	Txnl4b	3.615	4.242	2.546	2.071	2.564	2.237	-0.754057	0.0104477	0.0116569	0.994631
NM_001038608	chr18	80206798	80212732	+	1677	Txnl4a	52.702	57.371	49.443	43.56	48.039	42.879	-0.235343	0.0851727	-0.0778152	0.891188
NM_016792	chr18	63662801	63692359	-	2548	Txnl1	23.067	26.53	28.899	31.013	29.574	25.681	0.287136	0.0620875	-0.167826	0.666202
NM_001009935	chr3	96557957	96561857	+	2791	Txnip	85.952	106.488	98.581	71.258	93.152	75.291	-0.176248	0.312624	-0.0521269	0.950431
NM_172054	chr1	37983867	37997208	-	4589	Txndc9	8.694	9.673	10.824	10.647	11.471	8.696	0.23688	0.136812	-0.140205	0.793174
NM_026132	chr4	57984029	58009124	-	610	Txndc8	0	0	0	0	0	0	NA	1	NA	1
NM_145367	chr13	38500271	38528484	-	2633	Txndc5	49.912	53.879	24.863	22.175	28.357	27.058	-1.13335	5.83832e-23	0.191725	0.528769
NM_001146002	chr17	65637505	65642204	-	1894	Txndc2	0	0	0.022	0	0.022	0	1.45662	1	-0.0731052	1
NM_026559	chr11	72207554	72210487	+	1440	Txndc17	33.685	44.154	31.539	31.279	38.14	33.286	-0.295078	0.084761	0.136526	0.767002
NM_001310534	chr14	45134448	45219425	-	4039	Txndc16	4.446	5.603	2.982	2.861	3.418	2.806	-0.769989	8.77222e-05	0.0412304	0.975504
NM_175150	chr13	55714650	55726228	+	1521	Txndc15	18.405	22.133	16.693	14.388	19.031	16.572	-0.373509	0.0338982	0.150249	0.773191
NM_025334	chr4	108834678	108862119	+	1265	Txndc12	25.591	33.29	32.193	26.419	32.521	27.609	0.00186452	0.995311	-0.00663047	0.994221
NM_134105	chr16	11074911	11087930	-	1213	Txndc11	7.981	8.551	8.514	7.377	8.086	8.295	0.209997	0.299666	-0.217547	0.597205
NM_019913	chr15	77915051	77928994	-	1277	Txn2	49.077	58.935	90.669	81.112	66.854	62.263	0.679063	8.9852e-08	-0.456857	0.00894167
NM_011660	chr4	57943373	57956411	-	1044	Txn1	184.404	243.947	325.829	302.085	407.93	331.311	0.564749	2.25996e-05	0.187766	0.536492
NM_001290776	chrX	162778917	162829454	-	3704	Txlng	1.68	1.699	2.353	2.526	2.626	2.738	0.571896	0.0312538	0.0726016	0.950241
NM_138628	chr10	17796219	17845663	+	4445	Txlnb	0.947	0.852	0.104	0.209	0.329	0.2	-2.49734	2.14667e-07	0.672847	0.696921
NM_001199695	chr4	129626077	129641065	-	4557	Txlna	21.381	21.199	19.413	16.574	18.028	19.081	-0.24231	0.0801682	0.00969386	0.99237
NM_001122754	chr5	72695978	72752777	-	2243	Txk	0.14	0.138	0.205	0.163	0.168	0.126	0.354991	0.815143	-0.325355	0.946007
NM_023053	chr17	65923065	65951187	-	4040	Twsg1	8.309	9.199	19.124	16.673	15.965	14.2	1.03924	1.17501e-15	-0.291532	0.216927
NM_001348254	chr19	45005663	45012764	+	2190	Twnk	6.946	7.44	13.88	12.415	10.791	10.791	0.878291	8.81604e-08	-0.330161	0.226499
NM_172253	chr12	33429624	33439380	+	2318	Twistnb	6.427	6.842	8.667	8.092	8.959	8.256	0.345788	0.0829005	-0.00687665	0.994631
NM_007855	chr1	91801461	91848034	+	1331	Twist2	0	0	0	0.032	0	0	1.54269	1	-1.59809	1
NM_011658	chr12	33957671	33959831	+	1626	Twist1	0	0.025	0.026	0.027	0.026	0	1.05097	1	-1.09636	1
NM_011876	chr9	106203108	106215387	+	1583	Twf2	47.572	54.147	94.474	84.815	74.198	65.195	0.827109	1.42815e-12	-0.409174	0.0246952
NM_008971	chr15	94577948	94589824	-	2962	Twf1	36.318	43.295	19.598	16.458	27.615	23.051	-1.13392	5.03828e-19	0.445754	0.0301015
NM_026210	chr11	62879455	62895186	+	1776	Tvp23b	6.583	7.356	8.351	7.248	8.538	7.085	0.170283	0.511253	-0.0460829	0.967432
NM_001359069	chr16	10420559	10447362	-	3088	Tvp23a	3.725	4.217	5.027	4.825	5.107	4.676	0.320985	0.154081	-0.0572953	0.954167
NM_197993	chr19	8953832	8966210	+	2757	Tut1	5.518	6.045	6.238	5.56	5.963	5.376	0.0384852	0.898	-0.103813	0.891188
NM_177709	chr11	76679873	76698664	+	3232	Tusc5	0.013	0	0.013	0	0	0.012	-0.0123961	1	-0.0745441	1
NM_030254	chr8	39005845	39167049	+	3458	Tusc3	7.265	8.035	7.76	7.04	9.514	7.721	-0.0371029	0.884184	0.171587	0.723514
NM_019742	chr9	107563255	107566108	+	1656	Tusc2	7.225	7.677	9.462	8.125	8.967	6.807	0.244841	0.304354	-0.202483	0.733001
NM_026954	chr4	93334148	93335511	-	1361	Tusc1	3.864	4.746	7.05	6.527	5.455	5.452	0.665014	0.0121067	-0.358869	0.428128
NR_125773	chr12	105336993	105383930	+	2872	Tunar	0.007	0	0	0.008	0	0.007	0.0619637	1	-0.143997	1
NM_054040	chr17	6138148	6240637	+	9680	Tulp4	12.843	10.587	12.091	13.5	11.615	15.969	0.137602	0.490621	0.061134	0.950122
NM_011657	chr6	128321161	128355851	-	3361	Tulp3	3.404	3.431	2.487	2.502	2.19	3.138	-0.44388	0.0710611	0.0522148	0.974121
NM_001290999	chr7	45486263	45522387	+	1670	Tulp2	0.075	0.198	0.075	0.09	0.175	0.072	-0.357589	0.861704	0.31244	1
NM_021478	chr17	28351515	28365216	-	2068	Tulp1	0.01	0	0.01	0	0	0	-0.0123961	1	-1.51484	1
NR_110490	chr11	3639785	3647536	-	5124	Tug1	10.006	9.851	13.77	14.202	10.841	11.023	0.482288	0.000530474	-0.378427	0.0713191
NM_001293728	chr3	94612753	94658872	-	2547	Tuft1	1.448	1.301	2.829	1.871	1.921	1.718	0.737516	0.0332918	-0.392195	0.540915
NM_172745	chr7	126487355	126490731	+	1677	Tufm	42.656	41.371	83.807	74.931	57.368	58.619	0.924014	5.02526e-15	-0.498761	0.00295673
NM_001163319	chr15	89099098	89123150	-	6930	Tubgcp6	7.48	7.508	5.547	4.838	5.891	5.916	-0.52232	0.00023133	0.141108	0.756335
NM_146190	chr7	55794125	55831459	+	3691	Tubgcp5	4.979	5.262	4.035	3.633	5.134	4.573	-0.40881	0.0392954	0.293859	0.427167
NR_077245	chr2	121171168	121198770	+	2938	Tubgcp4	13.636	13.403	13.241	11.529	13.454	13.192	-0.226358	0.138885	0.132219	0.76531
NM_198031	chr8	12614277	12672100	-	3625	Tubgcp3	6.63	7.962	7.611	6.299	8.025	8.272	-0.0605181	0.811259	0.186424	0.662585
NM_001286007	chr7	139995955	140036674	-	3138	Tubgcp2	14.77	15.353	10.348	9.042	10.157	11.355	-0.628819	1.06397e-05	0.108075	0.859268
NM_134028	chr11	101155884	101161787	+	1764	Tubg2	0.154	0.094	0	0.024	0.036	0.046	-3.416	0.181445	1.87661	1
NM_134024	chr11	101120131	101126419	+	1596	Tubg1	22.647	24.181	13.349	12.875	14.008	16.665	-0.825515	5.7351e-08	0.181889	0.723514
NM_028006	chr10	39134023	39151058	+	2915	Tube1	1.89	1.903	1.042	0.695	1.643	1.321	-1.12176	0.00131178	0.730183	0.186078
NM_019756	chr11	86544991	86567360	+	1860	Tubd1	2.737	2.983	3.03	2.828	3.947	3.686	0.0432949	0.924491	0.328043	0.57363
NM_026473	chr18	67390731	67402749	+	1738	Tubb6	56.157	59.563	222.662	201.768	127.7	127.023	1.8832	1.03379e-73	-0.781193	2.46156e-08
NM_011655	chr17	35833920	35838301	-	2639	Tubb5	455.715	494.623	248.17	239.584	327.212	298.668	-0.951555	6.23347e-21	0.312188	0.0902627
NM_146116	chr2	25222158	25224702	-	1594	Tubb4b	113.692	123.601	122.459	107.915	151.373	145.658	-0.0348918	0.841109	0.322548	0.083234
NM_009451	chr17	57080066	57087782	-	2222	Tubb4a	2.367	2.18	0.151	0.437	0.697	0.735	-2.91419	6.73611e-10	1.20809	0.238303
NM_023279	chr8	123411564	123422010	+	1717	Tubb3	0.024	0	0	0.05	0	0.047	1.08395	1	-0.15925	1
NM_023716	chr13	34127008	34130354	-	1916	Tubb2b	3.729	3.782	2.077	1.677	1.168	0.958	-0.992726	0.000822525	-0.855027	0.116646
NR_003964	chr12	11882196	11882899	-	703	Tubb2a-ps2	0	0	0	0	0	0	NA	1	NA	1
NM_009450	chr13	34074280	34078008	-	1599	Tubb2a	84.547	103.961	17.7	16.545	25.584	24.692	-2.44791	1.60024e-80	0.507087	0.0130025
NM_001080971	chr2	174450595	174458380	+	1998	Tubb1	0	0	0.105	0.022	0.084	0.172	4.01801	1	1.05369	1
NM_001033879	chr13	3924695	3935277	+	3090	Tubal3	0	0.02	0.007	0.028	0.014	0	0.678597	1	-1.70295	1
NM_017379	chr6	121210734	121226098	+	1462	Tuba8	0	0.042	0.029	0.059	0.029	0.028	0.678597	1	-0.701849	1
NM_009447	chr1	75214972	75219294	-	2090	Tuba4a	25.144	26.41	23.174	22.871	27.649	28.347	-0.156049	0.348299	0.23531	0.406942
NM_009449	chr6	145615963	145621477	+	1560	Tuba3b	0	0	0	0	0	0	NA	1	NA	1
NM_009446	chr6	125278270	125286081	-	1545	Tuba3a	0	0	0	0	0	0	NA	1	NA	1
NM_009448	chr15	99029891	99038105	+	1971	Tuba1c	56.29	66.692	68.798	62.233	75.688	66.48	0.101625	0.526057	0.0714997	0.898963
NM_011654	chr15	98931431	98934390	-	1556	Tuba1b	305.303	361.723	183.019	172.241	251.752	222.851	-0.897403	5.1608e-16	0.370716	0.0365697
NM_011653	chr15	98949847	98953501	-	1585	Tuba1a	18.19	22.663	9.701	9.958	18.315	15.292	-1.04185	1.32382e-09	0.723827	0.0013001
NM_021885	chr7	109010880	109034459	+	5927	Tub	0	0.003	0.004	0	0	0	0.0280937	1	-1.51484	1
NM_175274	chr5	140620577	140649031	-	4643	Ttyh3	28.404	26.278	30.514	29.256	20.567	27.383	0.135928	0.380029	-0.36052	0.171583
NM_053273	chr11	114675468	114720984	+	3440	Ttyh2	8.716	8.685	22.544	21.354	12.743	14.256	1.34284	3.18923e-25	-0.745858	1.7195e-05
NM_001109765	chr7	4119530	4135407	+	2556	Ttyh1	0.049	0.032	0.041	0.025	0.082	0.095	0.274834	0.924315	0.795336	1
NM_013697	chr18	20665250	20674326	+	1215	Ttr	0	0	0	0	0	0	NA	1	NA	1
NM_001305803	chr2	163607212	163619013	+	4395	Ttpal	6.751	6.454	7.626	6.338	7.523	8.52	0.100353	0.643351	0.151446	0.761856
NM_001317723	chr4	20008243	20030822	+	2971	Ttpa	0	0	0	0	0	0.014	NA	1	1.34624	1
NM_028004	chr2	76703984	76982547	-	81737	Ttn	0.009	0.009	0.166	0.219	0.052	0.107	4.3739	4.93201e-38	-1.32477	0.134076
NM_001355719	chr2	152962485	153008482	+	2737	Ttll9	0.077	0	0.023	0.047	0.031	0.052	0.0173921	0.996119	0.154559	1
NM_172818	chr15	88913898	88954418	-	2962	Ttll8	0	0	0	0	0	0	NA	1	NA	1
NM_001302958	chr3	146852367	146940256	+	2248	Ttll7	0	0.018	0	0.038	0	0.009	-1.22305	0.717188	-1.1616	1
NM_172799	chr11	96133786	96165452	+	3189	Ttll6	0	0	0	0	0	0	NA	1	NA	1
NM_001347395	chr12	85824950	86053760	+	4683	Ttll5	2.613	2.626	3.131	3.066	2.831	3.436	0.237549	0.322221	-0.0220732	0.988712
NM_001014974	chr1	74661754	74697973	+	4231	Ttll4	3.313	3.146	2.788	2.298	2.827	3.298	-0.339753	0.154821	0.224999	0.696779
NM_001142732	chr6	113389260	113399448	+	1442	Ttll3	35.455	37.747	29.171	29.112	28.311	27.604	-0.317721	0.0339772	-0.107662	0.841594
NM_001098267	chr17	7350904	7352696	-	1620	Ttll2	0	0	0	0	0	0	NA	1	NA	1
NM_177765	chr7	80246376	80260821	+	2993	Ttll13	0.014	0.007	0.028	0.029	0.014	0	1.03966	1	-2.09671	1
NM_183017	chr15	83575094	83595157	-	3754	Ttll12	13.798	12.216	12.55	10.74	10.095	10.829	-0.155772	0.405522	-0.197028	0.579861
NM_029774	chr2	35751226	35979624	-	3180	Ttll11	0.02	0.059	0.455	0.502	0.23	0.14	3.41182	8.5631e-05	-1.41081	0.104843
NM_029264	chr4	156034837	156050817	-	2290	Ttll10	0	0	0.009	0	0	0	1.45662	1	-1.51484	1
NM_178869	chr15	83483769	83510907	-	2060	Ttll1	4.852	4.844	2.898	3.234	3.523	3.397	-0.645753	0.013249	0.123997	0.91201
NM_027192	chr2	129065947	129096283	+	4553	Ttl	7.253	8.317	7.394	6.185	8.209	6.134	-0.189903	0.304602	0.0334452	0.976486
NM_009445	chr9	83834689	83872390	+	2880	Ttk	5.857	6.901	4.255	3.406	6.899	6.147	-0.726576	0.000311971	0.721864	0.0036114
NM_144927	chr8	31150316	31160088	+	2157	Tti2	2.934	4.031	5.128	5.028	5.546	5.001	0.65517	0.00271031	0.0607112	0.951239
NM_029282	chr2	157981803	158028434	-	3821	Tti1	6.449	6.22	6.288	5.852	6.431	6.248	-0.0526923	0.835604	0.0164678	0.990022
NM_001013026	chr3	100938860	100969663	-	4516	Ttf2	7.034	7.152	6.337	5.242	8.373	7.564	-0.287622	0.10138	0.4174	0.0761581
NM_009442	chr2	29060263	29087650	+	4139	Ttf1	3.726	3.867	3.973	3.6	4.467	4.141	0.00524804	0.989823	0.13739	0.829313
NM_027412	chr19	8809075	8819294	-	3464	Ttc9c	8.601	9.438	7.584	7.693	9.775	9.046	-0.228494	0.214777	0.253066	0.435415
NM_028417	chr7	27653924	27656207	+	899	Ttc9b	0	0	0	0	0	0.022	NA	1	1.34624	1
NM_001033149	chr12	81631249	81667557	+	4773	Ttc9	0	0.004	0.373	0.402	0.25	0.22	6.50308	9.70226e-05	-0.776617	0.396528
NM_198311	chr12	98920612	98983238	+	2253	Ttc8	1.163	1.424	0.958	0.632	1.634	1.181	-0.727043	0.1344	0.773672	0.253716
NM_001033213	chr12	100300770	100520822	-	3420	Ttc7b	9.331	8.366	8.441	7.66	8.066	8.874	-0.13064	0.53784	0.0303329	0.977102
NM_028639	chr17	87282886	87381770	+	4593	Ttc7	36.25	31.279	47.065	47.892	42.808	48.347	0.499929	0.000264673	-0.105429	0.830206
NM_001312644	chr12	57564115	57737904	+	5867	Ttc6	0	0	0.007	0.007	0	0	2.48292	1	-2.54016	1
NM_001080949	chr14	50765409	50785520	-	1837	Ttc5	9.718	12.026	8.895	5.775	11.567	8.31	-0.56599	0.0123585	0.3988	0.334815
NM_001003939	chr10	86705811	86724584	+	1858	Ttc41	0.135	0.223	0.293	0.325	0.293	0.445	1.11548	0.146437	-0.284977	0.900123
NM_028209	chr4	106661808	106678944	-	2557	Ttc4	7.137	7.563	7.3	6.29	7.705	6.774	-0.106144	0.667718	0.0464199	0.962017
NM_026351	chr17	80215914	80217936	+	2020	Ttc39d	0	0	0.021	0	0	0	1.45662	1	-1.51484	1
NM_028341	chr18	12643533	12737052	+	2369	Ttc39c	4.741	5.148	1.388	1.484	2.234	2.341	-1.76463	2.78663e-12	0.620874	0.201315
NM_027238	chr4	83220301	83324189	-	8742	Ttc39b	0.978	1.179	6.616	7.584	7.239	8.611	2.73581	1.37422e-60	0.10918	0.862725
NR_131195	chr4	109402279	109406257	-	2528	Ttc39aos1	0.149	0.131	0.058	0.051	0.174	0.191	-1.25107	0.430937	1.62644	1
NM_153392	chr4	109407100	109444745	+	2323	Ttc39a	0.316	0.57	0.072	0.26	0.459	0.286	-1.39333	0.141633	1.13	0.499386
NM_001033337	chr15	85832304	85858822	+	3735	Ttc38	3.759	4.047	3.853	3.331	3.533	3.682	-0.109918	0.68598	-0.0378774	0.97608
NM_001081352	chr13	76098734	76187694	+	5046	Ttc37	8.741	8.497	7.851	7.811	7.829	8.264	-0.129307	0.488281	-0.00711289	0.994073
NM_138951	chr9	44799400	44802951	-	759	Ttc36	0	0.055	0.221	0.17	0.882	0.638	2.84528	0.347078	1.91025	0.279036
NM_172878	chr4	154856200	154867127	+	3191	Ttc34	0	0.026	0	0	0	0	-2.36341	1	NA	1
NM_001355620	chr15	5185490	5218332	+	1695	Ttc33	9.766	10.761	9.467	9.261	11.154	9.743	-0.084457	0.746621	0.0990281	0.895956
NM_029321	chr12	9029997	9036394	+	995	Ttc32	3.748	4.099	7.706	7.606	8.555	6.526	0.9734	0.000680172	-0.0719583	0.9559
NM_028235	chr2	75935850	75938462	-	2610	Ttc30b	1.806	2.007	2.191	2.462	2.324	2.472	0.29743	0.409194	-0.0072034	0.996466
NM_001081228	chr2	75976172	75978179	-	2005	Ttc30a2	0.021	0	0	0.022	0	0	0.0619637	1	-1.59809	1
NM_030188	chr2	75979106	75981967	-	2859	Ttc30a1	0.484	0.76	0.535	0.52	0.79	0.564	-0.210486	0.776887	0.289589	0.864096
NM_009441	chr16	94370739	94469221	+	7247	Ttc3	4.317	4.128	2.419	2.627	2.089	2.68	-0.731002	2.32536e-05	-0.128598	0.866919
NM_183096	chr8	78213342	78394326	+	2434	Ttc29	0	0	0	0	0	0	NA	1	NA	1
NM_001267622	chr5	110879803	111289779	+	10662	Ttc28	2.335	2	0.927	1.171	0.712	1.171	-1.03255	1.07256e-06	-0.201997	0.82969
NM_152817	chr17	74717750	74863570	+	2798	Ttc27	8.462	8.236	9.973	10.542	9.426	9.347	0.307439	0.0985849	-0.17552	0.703008
NM_153600	chr6	38381524	38427647	+	4120	Ttc26	0.203	0.186	0.178	0.141	0.31	0.171	-0.254705	0.815979	0.525384	0.802632
NM_028918	chr11	100545632	100572566	+	2804	Ttc25	0.007	0.022	0	0.015	0	0.014	-1.49996	1	-0.143997	1
NM_172526	chr3	88069410	88078304	-	2239	Ttc24	0	0	0.009	0	0	0	1.45662	1	-1.51484	1
NM_029430	chr15	10503947	10558668	-	1918	Ttc23l	0	0	0	0	0.022	0	NA	1	1.34793	1
NM_001168475	chr7	67647410	67726576	+	2218	Ttc23	0.132	0.215	0.378	0.593	0.321	0.473	1.41102	0.0960026	-0.323758	0.895956
NM_177667	chr4	106622449	106640187	+	2526	Ttc22	0	0	0	0	0	0	NA	1	NA	1
NM_001290669	chr2	66184327	66256617	-	4372	Ttc21b	3.187	3.585	3.095	2.954	2.875	2.989	-0.14805	0.564643	-0.102071	0.903528
NM_028735	chr9	119937606	119967793	+	4151	Ttc21a	0	0.01	0	0.021	0	0.068	1.11898	1	1.65879	1
NM_029704	chr11	62281473	62316441	+	3386	Ttc19	3.057	2.458	4.059	4.406	3.891	3.645	0.631401	0.007797	-0.223386	0.665185
NM_183106	chr2	94300766	94406689	-	4564	Ttc17	8.131	8.392	7.326	6.642	8.239	7.644	-0.234871	0.161625	0.139867	0.767139
NM_001290563	chr2	32757026	32775633	-	2621	Ttc16	0.624	0.758	1.247	0.707	0.83	0.962	0.499367	0.374648	-0.152118	0.943637
NM_025978	chr3	33800183	33814860	+	9298	Ttc14	4.248	4.144	4.682	5.201	5.578	5.387	0.246201	0.167261	0.102617	0.861324
NM_001357356	chr8	124671327	124721994	-	2915	Ttc13	14.211	14.979	14.51	13.284	17.198	14.707	-0.0576516	0.778298	0.154352	0.718378
NM_172770	chr9	49436961	49486225	-	3606	Ttc12	5.723	6.098	2.696	2.218	4.159	3.663	-1.25885	2.52375e-11	0.626727	0.0280489
NM_133795	chr11	43730006	43747973	-	1422	Ttc1	19.038	23.063	20.669	21.046	20.488	20.363	0.000707253	0.99838	-0.0778008	0.914467
NM_001024857	chr2	120732817	120850418	-	11060	Ttbk2	1.561	1.67	1.716	2.066	1.743	2.097	0.24492	0.286377	-0.0321466	0.980553
NM_001162864	chr17	46442448	46487675	-	6942	Ttbk1	0.021	0.006	0.024	0.009	0.003	0	0.261311	0.928499	-2.65944	1
NM_009440	chrX	103414467	103424587	+	810	Tsx	0	0	0	0	0	0	NA	1	NA	1
NM_029840	chr4	21757382	21767211	-	1581	Tstd3	11.451	14.052	10.269	10.733	13.083	11.377	-0.264889	0.228057	0.16906	0.764359
NM_173033	chr4	46114746	46138475	-	3714	Tstd2	6.336	7.637	7.654	6.212	7.822	6.83	0.0092919	0.975905	0.026606	0.981337
NM_001164525	chr1	171419033	171420352	+	545	Tstd1	1.153	1.102	0.461	0.475	0.691	0.777	-1.28331	0.258538	0.640228	1
NM_031201	chr15	75924683	75929730	-	1299	Tsta3	17.34	18.568	22.271	20.615	19.755	19.156	0.25461	0.162124	-0.172673	0.693801
NM_009437	chr15	78399556	78405859	-	1092	Tst	0.537	0.815	3.491	3.297	2.107	1.994	2.32387	6.20005e-07	-0.777661	0.154171
NM_032004	chr8	69902184	69903518	+	1332	Tssk6	2.045	2.145	1.84	2.185	1.492	1.574	-0.0324353	0.959475	-0.44652	0.651744
NM_183099	chr15	76371958	76374938	-	1504	Tssk5	0.028	0.014	0	0.057	0.042	0	0.10103	1	-0.156711	1
NM_001253888	chr14	55650184	55652539	+	1267	Tssk4	0.198	0.147	0.182	0.136	0.297	0.159	-0.241688	0.907702	0.400264	1
NM_080442	chr4	129489008	129490770	-	1030	Tssk3	0.061	0	0	0.063	0.041	0.235	0.0685998	1	1.66334	1
NM_009436	chr16	17898637	17900024	+	1385	Tssk2	0.045	0.06	0.076	0.031	0.045	0.073	0.0083616	0.99838	0.253214	1
NM_009435	chr16	17894203	17895653	+	1448	Tssk1	0.058	0.029	0.029	0.104	0.087	0	0.805298	0.800167	-0.87132	1
NM_001115085	chr7	143069368	143071087	+	1359	Tssc4	12.319	13.117	7.707	6.108	8.649	7.642	-0.868846	1.66491e-05	0.191109	0.777292
NM_001163718	chr17	25240170	25242799	+	1164	Tsr3	8.352	9.534	8.963	8.928	9.703	6.6	0.00937674	0.981738	-0.189642	0.812242
NM_175146	chrX	151087094	151096543	-	3789	Tsr2	2.754	3.415	2.554	2.475	2.616	3.002	-0.284215	0.286103	0.118744	0.896901
NM_177325	chr11	74898080	74909340	+	3368	Tsr1	9.998	10.186	12.944	10.806	12.693	10.34	0.239675	0.155536	-0.0890656	0.894331
NR_027507	chrY	1055764	1058868	-	317	Tspy-ps	0	0	0	0	0	0	NA	1	NA	1
NM_001085421	chr15	33683875	33687883	-	4006	Tspyl5	0	0	0.01	0.005	0.005	0.005	2.48292	1	-0.0967709	1
NM_030203	chr10	34297421	34301320	+	3897	Tspyl4	1.151	1.711	1.613	1.394	1.331	1.547	0.0834718	0.855407	-0.102228	0.943039
NM_198617	chr2	153222370	153225441	-	3069	Tspyl3	1.809	1.808	0.635	0.632	0.688	0.657	-1.49952	1.50623e-05	0.0390015	0.991313
NM_029836	chrX	152336851	152342484	-	2750	Tspyl2	4.412	5.059	2.986	2.321	3.164	3.476	-0.830519	0.0003085	0.283101	0.629068
NM_009433	chr10	34282190	34284885	+	2693	Tspyl1	21.381	24.302	34.476	27.166	29.348	25.474	0.43757	0.00203161	-0.211403	0.507787
NM_172449	chr11	87760541	87785928	+	7582	Tspoap1	0.169	0.218	0.329	0.262	0.389	0.293	0.613113	0.274895	0.160536	0.935449
NM_027292	chr17	48448435	48451501	-	928	Tspo2	0	0	0	0	0	0	NA	1	NA	1
NM_009775	chr15	83563573	83574203	+	850	Tspo	90.543	112.289	92.101	87.97	128.045	106.044	-0.159192	0.335171	0.329968	0.141639
NM_001287074	chr10	77686569	77886769	+	2432	Tspear	0.017	0.017	0.19	0.266	0.069	0.108	3.75191	0.0193137	-1.34842	0.493969
NM_001356301	chr6	127961396	128143578	-	3824	Tspan9	0.285	0.244	0.164	0.124	0.17	0.169	-0.916106	0.281748	0.211586	0.956326
NM_001168679	chr10	115817284	115849893	+	1369	Tspan8	0	0.091	0.077	0.173	0.81	0.56	1.24653	0.583317	2.24492	0.0658123
NM_019634	chrX	10485116	10596604	+	1764	Tspan7	0	0	6.9	5.378	2.952	2.206	10.4698	7.88588e-12	-1.29036	1.1629e-05
NM_019656	chrX	133891070	133898429	-	1753	Tspan6	0.024	0.024	0	0.098	0.048	0.023	1.10681	0.769411	-0.573789	1
NM_019571	chr3	138742208	138904433	+	3158	Tspan5	5.009	4.937	11.688	10.084	7.696	7.592	1.13482	8.3659e-13	-0.553404	0.00783717
NM_001252588	chr7	141476380	141493427	+	1297	Tspan4	39.629	41.185	38.409	35.093	32.041	32.789	-0.045345	0.824516	-0.259462	0.331871
NM_146173	chr6	29694214	29718558	+	1991	Tspan33	6.399	6.499	2.336	1.841	1.87	2.188	-1.62242	1.2387e-11	-0.081524	0.960206
NM_001128082	chr7	143005659	143019485	+	1502	Tspan32	4.631	4.645	5.551	4.752	9.594	8.445	0.150817	0.650551	0.781325	0.0033282
NM_025982	chr10	127067290	127070261	-	1535	Tspan31	46.275	50.243	42.007	38.909	41.393	39.923	-0.245269	0.081373	-0.0382253	0.959475
NM_019793	chr9	56135884	56161070	-	1720	Tspan3	16.653	21.607	21.631	17.826	21.595	18.313	0.0524619	0.836286	-0.0276443	0.978811
NR_040588	chr3	102720231	102735417	-	586	Tspan2os	0	0	0	0	0	0	NA	1	NA	1
NM_001243132	chr3	102735215	102772310	+	4056	Tspan2	0.01	0.01	0.041	0.096	0.057	0.02	2.76756	0.177296	-0.821286	1
NM_183180	chr2	93201760	93334487	-	3739	Tspan18	0.084	0.083	0.039	0.029	0.095	0.124	-1.16151	0.477482	1.49519	1
NM_028841	chr13	54789405	54796775	+	1546	Tspan17	5.706	6.642	6.071	5.328	6.223	5.622	-0.108232	0.744244	0.0119038	0.992667
NM_197996	chr10	62185396	62231218	-	3595	Tspan15	0.035	0.069	0.017	0	0.041	0.022	-2.16361	0.397383	1.53691	1
NM_001316748	chr14	40906427	40948209	-	2493	Tspan14	22.374	23.81	22.806	17.998	18.666	16.452	-0.182004	0.281513	-0.249167	0.418305
NM_025359	chr12	36014555	36042478	-	1915	Tspan13	3.086	3.406	0.864	0.912	1.059	1.253	-1.84295	6.06259e-08	0.330594	0.815509
NM_173007	chr6	21771395	21852515	-	2479	Tspan12	0	0	0.034	0.087	0.034	0.016	4.32142	0.152617	-1.34633	1
NM_026743	chr6	127887622	127953031	+	4199	Tspan11	0	0	0	0	0	0	NA	1	NA	1
NM_145363	chr11	120442631	120447321	+	2059	Tspan10	0.02	0.02	0.376	0.356	0.081	0.215	4.20655	0.00421737	-1.35716	0.383504
NM_133681	chr4	116161881	116167598	-	1961	Tspan1	0.064	0.042	0.064	0.055	0.053	0.021	0.295975	0.917849	-0.68144	1
NM_024445	chr8	105827744	105844676	+	2192	Tsnaxip1	0.172	0.057	0.029	0.03	0.038	0.11	-1.56509	0.435511	0.902857	1
NM_016909	chr8	125012997	125034192	+	2383	Tsnax	21.164	23.311	22.725	20.466	24.75	20.994	-0.0337945	0.873121	0.0364475	0.965274
NR_153836	chr1	118298514	118310728	-	2997	Tsn	34.67	33.422	26.156	26.079	29.212	27.741	-0.363695	0.00610072	0.0767042	0.890867
NR_045443	chrX	62510539	62516069	-	591	Tslrn1	0	0	0	0	0	0	NA	1	NA	1
NR_033206	chr18	32816860	32819799	+	1134	Tslp	0.074	0.402	0.129	0.076	0.314	0.107	-1.06944	0.590286	0.92174	1
NM_001024619	chr7	98350668	98361288	-	2506	Tsku	0.686	0.785	5.124	3.682	6.142	4.731	2.58147	4.89973e-19	0.259846	0.640006
NM_011651	chr7	44943240	44958037	+	1814	Tsks	0.058	0.023	0.046	0.024	0.092	0.022	-0.412818	0.909431	0.659068	1
NR_002844	chrX	103431517	103484957	+	4302	Tsix	0.01	0.014	0.005	0	0	0.005	-1.55346	1	-0.0745441	1
NM_172298	chr7	36698118	36773553	+	5094	Tshz3	0.082	0.045	0.029	0.008	0.066	0.032	-1.67879	0.328309	1.19743	1
NM_080455	chr2	169633646	169888504	+	5109	Tshz2	0	0	0	0	0	0	NA	1	NA	1
NM_001081300	chr18	84011627	84086562	-	5810	Tshz1	7.249	6.628	4.759	4.698	4.222	4.443	-0.545046	0.000642389	-0.171818	0.710625
NM_011648	chr12	91400993	91540509	+	4300	Tshr	0	0.005	0	0.005	0	0	0.102427	1	-1.59809	1
NM_001165939	chr3	102777398	102782714	-	598	Tshb	0	0	0	0	0	0	NA	1	NA	1
NM_021898	chrX	83486676	83487924	-	1068	Tsga8	0	0	0	0	0	0	NA	1	NA	1
NM_054073	chr6	30896981	30915573	-	1131	Tsga13	0	0	0	0	0	0	NA	1	NA	1
NR_110976	chr1	37801463	37855373	-	2021	Tsga10	0.933	1.352	0.84	1.067	1.304	1.367	-0.324216	0.571246	0.46155	0.617517
NM_021884	chr7	46888950	46919969	-	1936	Tsg101	23.843	26.65	23.264	24.68	25.322	23.935	-0.0615159	0.774144	-0.0105447	0.99237
NM_025537	chr10	127022332	127030814	-	1172	Tsfm	6.257	8.25	18.142	14.442	13.758	11.321	1.17496	1.58046e-08	-0.421939	0.170076
NM_029557	chr11	115814739	115823102	+	1959	Tsen54	5.54	5.549	5.101	3.962	4.836	4.344	-0.28674	0.293392	-0.0239435	0.989419
NM_024168	chr7	3694508	3701035	+	1359	Tsen34	26.272	28.58	18.267	15.913	18.698	18.206	-0.673334	1.04079e-05	0.0666129	0.938933
NM_199033	chr6	115544704	115578336	+	1760	Tsen2	3.238	4.329	2.488	2.524	2.84	2.853	-0.577205	0.0742487	0.139691	0.91201
NM_025677	chr1	152370736	152386682	-	1125	Tsen15	6.5	7.49	5.866	4.83	7.473	5.18	-0.381378	0.205699	0.195207	0.836446
NM_023910	chr5	137745969	137759747	+	2342	Tsc22d4	39.07	37.987	36.37	33.318	27.469	33.528	-0.13805	0.371638	-0.234729	0.461126
NR_122039	chrX	140539529	140542668	-	1786	Tsc22d3	6.629	9.193	11.119	8.245	9.544	7.305	0.306632	0.20826	-0.269272	0.544503
NM_001081229	chr3	58414720	58466787	+	9792	Tsc22d2	2.409	2.279	2.809	2.763	2.461	3.005	0.258954	0.173098	-0.0728811	0.936683
NM_001310647	chr14	76504226	76507765	+	1461	Tsc22d1	4.446	5.272	12.217	10.345	9.033	7.191	0.0479762	0.853842	-0.27085	0.431997
NM_001286716	chr17	24595816	24632627	-	6090	Tsc2	13.195	12.11	10.977	10.519	9.575	11.069	-0.22453	0.145399	-0.107996	0.841594
NM_001289576	chr2	28641233	28691172	+	7672	Tsc1	4.577	4.496	6.138	5.421	5.463	5.38	0.356138	0.0200302	-0.136311	0.76053
NM_029801	chr3	88282755	88296838	-	480	Tsacc	1.31	1.208	1.222	0.988	1.176	1.344	-0.115284	0.926679	0.191446	0.959475
NM_001003405	chr6	41311232	41314710	-	794	Try5	0	0	0	0	0	0	NA	1	NA	1
NM_011646	chr6	41302272	41305533	+	792	Try4	0	0	0	0	0	0	NA	1	NA	1
NM_001038996	chr6	41354105	41357944	+	883	Try10	0	0	0	0	0	0	NA	1	NA	1
NM_145520	chr2	29774684	29787671	-	3993	Trub2	3.484	3.687	2.88	2.457	3.64	2.808	-0.41729	0.0619301	0.22468	0.70478
NM_029839	chr19	57452906	57488908	+	4289	Trub1	1.866	2.245	2.574	2.353	2.18	2.087	0.271139	0.323573	-0.252426	0.639175
NM_001081362	chr5	144768792	144859773	+	12403	Trrap	13.27	11.955	11.87	12.278	9.396	13.841	-0.0535275	0.785466	-0.0993319	0.897084
NM_022413	chr6	41620619	41636405	-	2911	Trpv6	0	0	0	0	0	0	NA	1	NA	1
NM_001007572	chr6	41652770	41680723	-	2583	Trpv5	0	0	0	0	0	0	NA	1	NA	1
NM_022017	chr5	114622154	114658421	-	3208	Trpv4	4.729	5.04	0.895	0.733	1.473	1.641	-2.5677	2.88325e-26	0.886057	0.0477098
NM_145099	chr11	73267620	73297200	+	2421	Trpv3	0	0	0	0	0	0	NA	1	NA	1
NM_011706	chr11	62574486	62600305	+	2733	Trpv2	41.73	41.999	52.061	50.436	44.966	45.266	0.301141	0.0166654	-0.230244	0.342917
NM_001001445	chr11	73234149	73261322	+	3569	Trpv1	0	0	0	0	0	0	NA	1	NA	1
NR_027351	chr19	6996131	6999046	+	968	Trpt1	7.576	7.272	7.25	7.039	7.584	6.583	-0.0254397	0.94947	-0.0656918	0.959475
NM_001310481	chr15	50654759	50889049	-	9864	Trps1	4.469	4.391	7.888	9.296	8.074	10.822	0.970032	1.00694e-10	0.0836568	0.921974
NM_134252	chr1	88306712	88388851	+	3815	Trpm8	0	0	0	0	0	0	NA	1	NA	1
NM_021450	chr2	126791558	126876261	-	7104	Trpm7	10.288	10.343	12.854	16.55	14.914	17.517	0.529339	0.00167118	0.0882915	0.910784
NM_153417	chr19	18749983	18892511	+	6468	Trpm6	0	0	0	0	0	0	NA	1	NA	1
NM_020277	chr7	143071529	143094642	-	4356	Trpm5	0.014	0.01	0.005	0	0	0.019	-1.57816	1	0.922992	1
NM_175130	chr7	45303155	45333780	-	4218	Trpm4	4.208	4.138	0.949	0.956	1.607	1.788	-2.11685	5.92225e-22	0.780842	0.0380591
NM_001035246	chr19	22692619	22769380	+	3841	Trpm3	0.005	0.016	0.016	0.011	0.005	0.021	0.0299058	1	-0.077967	1
NM_138301	chr10	77907722	77969872	-	7256	Trpm2	2.735	2.579	0.384	0.609	0.836	0.811	-2.39627	5.82384e-22	0.665138	0.195461
NM_001039104	chr7	64153835	64269759	+	5666	Trpm1	0	0	0.007	0.008	0	0.007	2.48292	1	-1.09751	1
NM_025741	chr19	30003790	30006020	+	2228	Trpd52l3	0	0	0	0	0	0	NA	1	NA	1
NM_001302372	chr13	56773098	56895789	-	3533	Trpc7	0.006	0.006	0.006	0	0.012	0.011	-0.98232	1	0.923426	1
NM_001282087	chr9	8544142	8628582	+	3217	Trpc6	0.013	0.019	0.02	0.013	0.039	0.019	0.0299058	1	0.658282	1
NM_001195579	chrX	144456582	144477063	+	3575	Trpc5os	0	0.006	0	0	0	0.011	-1.39074	1	1.34624	1
NM_009428	chrX	144377327	144688180	-	8489	Trpc5	0.007	0.015	0	0.008	0.01	0.029	-1.22305	0.717188	1.85948	1
NM_019828	chr2	155634277	155692384	-	3153	Trpc4ap	34.689	35.833	33.925	28.762	34.267	31.415	-0.164492	0.252555	0.0249962	0.977102
NM_001253682	chr3	54156057	54318471	+	3207	Trpc4	0	0	0	0.013	0	0	1.54269	1	-1.59809	1
NM_019510	chr3	36620482	36690167	-	3680	Trpc3	0	0	0	0	0	0	NA	1	NA	1
NM_001109897	chr7	102083116	102096864	+	3327	Trpc2	0.183	0.137	0.044	0.013	0.057	0.024	-2.37143	0.0823134	0.42329	1
[truncated: 22,941 more rows]
